# Supplementary material for: The effect of systemic administration of salicylate on the auditory cortex of guinea pigs
Source: PLoS One. 2021 Nov 11;16(11):e0259055. doi: 10.1371/journal.pone.0259055 (PMC8584678; doi:10.1371/journal.pone.0259055)
Supplement: S1 Fig — (XLSX) [file pone.0259055.s001.xlsx]

## Sheet: AI
GP No	体重	Area	Electrode	cluster	CF	Before	B-th	#1	#1比	th-1	th差1	#2	#2比	th-2	th差2	#3	#3比	th-3	th差3	preQ10	#1Q10	postQ10	#3Q10
2015-01-16	830	AI	1	1	11312	3276	50	2825	0.862332	70	20	4654	1.42063	60	10	2342	0.714896	80	30	0.277228	0.278325	0.488916	0.449507
2015-01-16	830	AI	1	2	11312	669	60	328	0.490284	80	20	356	0.532138	80	20	265	0.396114	90	30	0.277228	0.488916	0.241379	0.449507
2015-01-16	830	AI	1	3	9856	5668	50	3352	0.59139	70	20	3392	0.598447	60	10	676	0.119266	90	40	0.390422	0.278918	0.31903	0.448694
2015-01-16	830	AI	1	4	9856	635	60	322	0.507087	70	10	274	0.431496	70	10	79	0.124409	80	20	0.390422	0.488685	0.34017	0.758133
2015-01-16	830	AI	2	1	6735	3219	70	2306	0.716372	50	-20	3684	1.14445	60	-10	2394	0.743709	70	0	0.324573	0.363923	0.619403	0.533815
2015-01-16	830	AI	2	2	7464	570	60	384	0.673684	60	0	419	0.735088	70	10	243	0.426316	80	20	0.246651	0.278918	0.449627	0.682836
2015-01-16	830	AI	2	3	6735	4877	50	5887	1.20709	60	10	6628	1.35903	60	10	2498	0.5122	80	30	0.324573	0.464387	0.538961	0.709416
2015-01-16	830	AI	2	4	7464	552	60	493	0.893116	60	0	567	1.02717	70	10	260	0.471014	90	30	0.246651	0.390422	0.464387	0.612216
2015-01-16	830	AI	3	1	8576	3727	40	1920	0.51516	60	20	2765	0.741884	60	20	2232	0.598873	80	40	0.278918	0.278918	0.448694	0.619403
2015-01-16	830	AI	3	2	9856	539	70	434	0.805195	60	-10	646	1.19852	70	0	556	1.03154	90	20	0.464387	0.277597	0.464387	0.905844
2015-01-16	830	AI	3	3	9856	5223	50	6574	1.25866	40	-10	6109	1.16963	40	-10	5352	1.0247	70	20	0.448052	0.277597	0.390422	0.560877
2015-01-16	830	AI	3	4	9856	507	50	493	0.972387	60	10	960	1.89349	60	10	603	1.18935	80	30	0.448052	0.363923	1.04104	0.729594
2015-01-16	830	AI	4	1	7464	3436	60	3517	1.02357	60	0	2746	0.799185	50	-10	2683	0.78085	60	0	0.246651	0.390422	0.464387	0.390422
2015-01-16	830	AI	4	2	8576	489	60	288	0.588957	80	20	225	0.460123	80	20	222	0.453988	80	20	0.278918	0.277597	0.634842	0.709416
2015-01-16	830	AI	4	3	8576	4744	40	2836	0.597808	60	20	2840	0.598651	60	20	3191	0.672639	60	20	0.278918	0.390382	0.404615	0.241867
2015-01-16	830	AI	4	4	9856	651	60	249	0.382488	80	20	238	0.365591	80	20	220	0.337942	90	30	0.390422	0.390394	0.339901	0.481604
2015-01-16	830	AI	5	1	6000	5402	40	2449	0.453351	60	20	2421	0.448167	70	30	2383	0.441133	60	20	0.242833	0.217372	0.895917	0.679733
2015-01-16	830	AI	5	2	6735	763	50	254	0.332896	80	30	246	0.322412	80	30	214	0.280472	80	30	0.216333	0.464387	0.391234	0.533787
2015-01-16	830	AI	5	3	8576	6784	40	3686	0.543337	60	20	3636	0.535967	70	30	2797	0.412294	60	20	0.278918	0.278918	0.619403	0.703591
2015-01-16	830	AI	5	4	6735	1063	60	239	0.224835	70	10	208	0.195673	80	20	205	0.19285	70	10	0.489681	0.38248	0.895917	0.217372
2015-01-16	830	AI	6	1	11312	4508	50	2062	0.457409	70	20	2042	0.452972	70	20	1941	0.430568	60	10	0.390382	0.277228	0.561528	0.516266
2015-01-16	830	AI	6	2	11312	395	50	176	0.44557	80	30	170	0.43038	90	40	145	0.367089	70	20	0.277228	0.277597	0.51461	0.74026
2015-01-16	830	AI	6	3	11312	5656	50	2385	0.421676	70	20	2057	0.363685	80	30	1927	0.3407	80	30	0.277228	0.277597	0.982955	0.592532
2015-01-16	830	AI	6	4	8576	649	60	160	0.246533	80	20	171	0.263482	80	20	162	0.249615	90	30	0.278918	0.390382	0.856436	0.516266
2015-01-16	830	AI	7	1	6735	3958	40	2389	0.603588	50	10	2059	0.520212	50	10	1887	0.476756	60	20	0.38248	0.363923	0.619403	0.619403
2015-01-16	830	AI	7	2	8576	546	60	210	0.384615	70	10	171	0.313187	80	20	169	0.309524	80	20	0.278918	0.277597	0.242695	0.464387
2015-01-16	830	AI	7	3	8576	4932	40	2093	0.424371	60	20	2042	0.414031	60	20	3011	0.610503	70	30	0.278918	0.278918	0.619403	0.448694
2015-01-16	830	AI	7	4	6000	601	60	182	0.302829	60	0	173	0.287854	60	0	163	0.271215	80	20	0.242833	0.538961	0.612216	0.538961
2015-01-16	830	AI	8	1	4595	6910	40	2046	0.296093	40	0	2123	0.307236	50	10	3001	0.434298	80	40	0.278128	0.266199	1.2931	0.965138
2015-01-16	830	AI	8	2	4595	1013	50	247	0.24383	70	20	201	0.198421	70	20	293	0.28924	70	20	0.39086	0.278128	1.20675	0.595212
2015-01-16	830	AI	8	3	5278	7861	40	2868	0.364839	40	0	1531	0.194759	70	30	3841	0.488615	70	30	0.616332	0.278128	1.48531	0.547987
2015-01-16	830	AI	8	4	4595	987	70	215	0.217832	60	-10	206	0.208713	70	0	331	0.33536	80	10	0.39086	0.356667	0.762667	0.738833
2015-02-06	830	AI	1	1	6735	2217	60	2184	0.985115	60	0	1733	0.781687	60	0	1528	0.68922	50	-10	0.38248	0.217372	0.489681	0.324573
2015-02-06	830	AI	1	2	5278	886	70	272	0.306998	80	10	583	0.658014	110	40	547	0.617381	110	40	0.266199	0.414172	0.405457	0.405457
2015-02-06	830	AI	1	3	6735	2581	60	3220	1.24758	60	0	2046	0.792716	70	10	1783	0.690818	70	10	0.324573	0.217372	0.591091	0.324573
2015-02-06	830	AI	1	4	6735	994	80	266	0.267606	70	-10	688	0.692153	110	30	640	0.643863	110	30	0.324573	0.217372	0.324573	0.324573
2015-02-06	830	AI	2	1	3482	6226	60	5654	0.908127	40	-20	1494	0.239961	60	0	1908	0.306457	80	20	0.489087	0.659966	0.449167	0.852671
2015-02-06	830	AI	2	2	3482	2995	60	1838	0.613689	70	10	906	0.302504	70	10	1126	0.37596	80	20	0.390867	0.278288	0.96525	1.06376
2015-02-06	830	AI	2	3	3031	4372	60	4568	1.04483	40	-20	1910	0.436871	60	0	2687	0.614593	70	10	0.39096	0.645332	1.59188	0.645332
2015-02-06	830	AI	2	4	4000	2411	70	1542	0.639569	60	-10	1031	0.427623	70	0	1162	0.481958	70	0	0.27825	0.24225	0.926	0.84025
2015-02-06	830	AI	3	1	6735	4163	70	5758	1.38314	50	-20	2986	0.717271	70	0	2544	0.611098	50	-20	0.217372	0.216333	0.658203	0.59124
2015-02-06	830	AI	3	2	3482	3294	60	2860	0.868245	50	-10	1578	0.479053	70	10	1137	0.345173	90	30	0.278288	0.449167	1.48392	0.723148
2015-02-06	830	AI	3	3	5278	11018	40	11734	1.06498	60	20	3834	0.347976	50	10	2984	0.27083	60	20	0.405457	0.276052	0.839901	0.405457
2015-02-06	830	AI	3	4	4000	4840	60	2082	0.430165	60	0	1422	0.293802	60	0	1084	0.223967	70	10	0.56175	0.27825	0.926	0.84025
2015-02-06	830	AI	4	1	6000	3325	50	3242	0.975038	70	20	2530	0.760902	60	10	2097	0.630677	60	10	0.242833	0.244	0.549667	0.364333
2015-02-06	830	AI	4	2	6000	1371	80	354	0.258206	80	0	807	0.588621	100	20	741	0.540481	110	30	0.356667	0.333333	0.356667	0.542167
2015-02-06	830	AI	4	3	6735	3398	40	3602	1.06004	40	0	2741	0.806651	60	20	2232	0.656857	50	10	0.38248	0.217372	0.217372	0.324573
2015-02-06	830	AI	4	4	6000	1356	80	358	0.264012	70	-10	865	0.637906	90	10	756	0.557522	110	30	0.242833	0.244	0.242833	0.356667
2015-02-06	830	AI	5	1	4000	3189	50	3002	0.941361	60	10	1982	0.621511	60	10	1931	0.605519	60	10	0.27825	0.489	0.74225	0.489
2015-02-06	830	AI	5	2	3031	1828	70	1328	0.726477	80	10	1029	0.56291	80	10	1144	0.625821	80	10	0.488948	0.516001	1.16694	1.47938
2015-02-06	830	AI	5	3	3031	4152	60	4112	0.990366	60	0	2631	0.633671	60	0	2664	0.641618	50	-10	0.278126	0.319696	1.64764	0.561861
2015-02-06	830	AI	5	4	2639	2026	60	1244	0.614018	60	0	1168	0.576505	70	10	1180	0.582428	80	20	0.561576	0.242137	1.08147	1.42554
2015-02-06	830	AI	6	1	8576	2778	40	2604	0.937365	60	20	2168	0.780418	80	40	1924	0.692585	110	70	0.278918	0.214669	0.363923	0.449627
2015-02-06	830	AI	6	2	8576	984	90	192	0.195122	100	10	697	0.708333	110	20	643	0.653455	110	20	0.278918	0.278918	0.363923	0.214669
2015-02-06	830	AI	6	3	8576	2730	80	2664	0.975824	70	-10	2027	0.742491	110	30	1897	0.694872	110	30	0.533699	0.214669	0.533699	0.619403
2015-02-06	830	AI	6	4	8576	715	90	212	0.296503	100	10	715	1	110	20	668	0.934266	110	20	0.278918	0.448694	0.363923	0.300373
2015-02-06	830	AI	7	1	5278	2295	40	2158	0.940305	60	20	1786	0.778214	60	20	1369	0.596514	60	20	0.266199	0.276052	0.405457	0.405457
2015-02-06	830	AI	7	2	5278	1020	70	454	0.445098	80	10	557	0.546078	90	20	454	0.445098	90	20	0.405457	0.266199	0.405457	0.543577
2015-02-06	830	AI	7	3	5278	2526	50	2806	1.11085	40	-10	1935	0.766033	40	-10	1489	0.58947	70	20	0.266199	0.276052	0.656309	0.405457
2015-02-06	830	AI	7	4	5278	1156	80	442	0.382353	80	0	614	0.531142	80	0	541	0.467993	80	0	0.405457	0.276052	0.266199	0.266199
2015-02-06	830	AI	8	1	2297	2366	50	2402	1.01522	60	10	2032	0.858833	70	20	1842	0.778529	60	10	0.561602	0.278189	0.390945	0.448846
2015-02-06	830	AI	8	2	2000	1453	80	1056	0.726772	70	-10	1433	0.986235	60	-20	1025	0.705437	70	-10	0.449	0.5615	0.449	0.449
2015-02-06	830	AI	8	3	2297	2813	50	3298	1.17241	50	0	1646	0.58514	70	20	2578	0.916459	60	10	0.278189	0.488899	0.757945	0.390945
2015-02-06	830	AI	8	4	2000	1497	80	910	0.607882	70	-10	1731	1.15631	70	-10	403	0.269205	70	-10	0.278	0.449	0.278	0.645
2015-02-13	830	AI	1	1	7464	3064	40	2412	0.787206	70	30	830	0.270888	100	60	1665	0.543407	100	60	0.246651	0.324425	0.246651	0.489681
2015-02-13	830	AI	1	2	7464	1363	80	655	0.480558	100	20	566	0.41526	110	30	560	0.410858	110	30	0.61321	0.61321	0.61321	0.808414
2015-02-13	830	AI	1	3	6735	5596	60	3617	0.646355	60	0	1810	0.323445	80	20	1830	0.327019	70	10	0.217372	0.489532	0.572532	0.38248
2015-02-13	830	AI	1	4	6000	2850	70	768	0.269474	70	0	640	0.224561	110	40	687	0.241053	90	20	0.763	0.242667	0.356667	0.549667
2015-02-13	830	AI	2	1	8576	4160	70	2743	0.659375	70	0	1480	0.355769	60	-10	1329	0.319471	90	20	0.278918	0.300373	0.533699	0.448694
2015-02-13	830	AI	2	2	7464	3072	70	755	0.245768	80	10	565	0.183919	110	40	524	0.170573	110	40	0.246651	0.277597	0.246651	0.709416
2015-02-13	830	AI	2	3	7464	5663	60	5237	0.924775	60	0	1615	0.285185	90	30	1269	0.224086	90	30	0.246651	0.345123	0.740622	0.61321
2015-02-13	830	AI	2	4	7464	1313	70	1478	1.12567	70	0	560	0.426504	100	30	481	0.366337	100	30	0.246651	0.217372	0.83829	0.489681
2015-02-13	830	AI	3	1	8576	3241	60	2015	0.621722	80	20	1715	0.529158	80	20	1783	0.550139	100	40	0.363923	0.277597	0.64459	0.448052
2015-02-13	830	AI	3	2	9856	2800	80	568	0.202857	80	0	1037	0.370357	80	0	678	0.242143	110	30	0.612216	0.277597	0.277597	0.390422
2015-02-13	830	AI	3	3	8576	7359	60	3327	0.452099	50	-10	5004	0.679984	70	10	2259	0.306971	90	30	0.448694	0.448694	0.64459	0.300373
2015-02-13	830	AI	3	4	9856	4156	80	693	0.166747	70	-10	1243	0.299086	110	30	927	0.223051	100	20	0.390422	0.345123	0.560877	1.03349
2015-02-13	830	AI	4	1	9856	4115	60	3246	0.788821	60	0	1776	0.431592	60	0	2123	0.515917	110	50	0.538961	0.277597	0.277597	0.644481
2015-02-13	830	AI	4	2	9856	2556	90	801	0.31338	100	10	401	0.156886	110	20	722	0.282473	110	20	0.277597	0.390422	0.560877	0.448052
2015-02-13	830	AI	4	3	9856	4448	60	4335	0.974595	70	10	1919	0.43143	110	50	2354	0.529227	100	40	0.277597	0.277597	0.390422	0.448052
2015-02-13	830	AI	4	4	9856	2661	90	864	0.32469	100	10	661	0.248403	110	20	800	0.300639	110	20	0.612216	0.277597	0.390422	0.448052
2015-02-13	830	AI	5	1	8576	3532	90	2149	0.608437	80	-10	1946	0.550963	100	10	2124	0.601359	90	0	0.278918	0.345123	0.448694	0.53336
2015-02-13	830	AI	5	2	8576	2346	70	1457	0.621057	90	20	752	0.320546	100	30	927	0.395141	100	30	0.278918	0.277597	0.815299	0.516613
2015-02-13	830	AI	5	3	8576	3329	50	3157	0.948333	50	0	2037	0.611895	80	30	3645	1.09492	80	30	0.363923	0.217372	0.448694	0.788716
2015-02-13	830	AI	5	4	9856	2800	80	1326	0.473571	70	-10	805	0.2875	90	10	794	0.283571	100	20	0.277597	0.277597	0.390422	0.277597
2015-02-13	830	AI	6	1	8573	3813	60	3690	0.967742	70	10	1279	0.335431	90	30	1200	0.314713	110	50	0.448851	0.324573	0.533885	0.324573
2015-02-13	830	AI	6	2	7464	2402	60	1020	0.424646	100	40	399	0.166112	110	50	398	0.165695	110	50	0.246651	0.246651	0.148982	0.217372
2015-02-13	830	AI	6	3	6735	4273	60	5605	1.31172	60	0	1346	0.315001	80	20	1218	0.285046	100	40	0.489681	0.217372	0.273348	1.00567
2015-02-13	830	AI	6	4	7464	2748	90	965	0.351164	100	10	428	0.15575	110	20	460	0.167394	110	20	0.246651	0.217372	0.366559	0.324573
2015-02-13	830	AI	7	1	2639	2943	60	2910	0.988787	90	30	1378	0.46823	90	30	1304	0.443085	80	20	0.278136	0.278	0.488822	0.3905
2015-02-13	830	AI	7	2	2639	2064	80	900	0.436047	100	20	493	0.238857	110	30	490	0.237403	110	30	0.488822	0.3905	0.488822	0.449
2015-02-13	830	AI	7	3	2639	3932	60	4076	1.03662	80	20	1497	0.380722	100	40	1593	0.405137	100	40	0.278136	0.488899	0.757863	0.390945
2015-02-13	830	AI	7	4	3031	2279	70	976	0.428258	100	30	507	0.222466	110	40	578	0.25362	110	40	0.278126	0.3905	0.983504	0.449
2015-02-13	830	AI	8	1	3482	2800	60	2646	0.945	80	20	1375	0.491071	80	20	1593	0.568929	70	10	0.757898	0.278189	0.390867	0.390945
2015-02-13	830	AI	8	2	2000	2750	70	989	0.359636	90	20	534	0.194182	90	20	671	0.244	90	20	0.278	0.39058	0.645	0.561172
2015-02-13	830	AI	8	3	2639	4078	60	3833	0.939922	70	10	1648	0.40412	80	20	2456	0.602256	80	20	0.278136	0.390945	0.884047	0.390945
2015-02-13	830	AI	8	4	2000	2750	70	970	0.352727	80	10	641	0.233091	90	20	940	0.341818	90	20	0.278	0.278136	0.449	0.488899
2015-04-24	530	AI	1	1	3031	4703	50	3676	0.781629	50	0	2933	0.623644	70	20	1741	0.370189	80	30	0.340152	0.39096	0.561861	0.758166
2015-04-24	530	AI	1	2	3031	960	50	2070	2.15625	70	20	1299	1.35312	80	30	661	0.688542	100	50	0.340152	0.278136	0.561576	0.515726
2015-04-24	530	AI	1	3	3482	5581	40	3756	0.672998	50	10	2723	0.487905	70	30	1863	0.333811	80	40	0.425617	0.278288	0.757898	0.648765
2015-04-24	530	AI	1	4	3482	974	70	1799	1.84702	70	0	1212	1.24435	70	0	689	0.707392	100	30	0.425617	0.278	0.741	0.5
2015-04-24	530	AI	2	1	2639	5618	60	3962	0.705233	40	-20	2035	0.362229	80	20	1312	0.233535	70	10	0.322471	0.390678	0.488822	0.488822
2015-04-24	530	AI	2	2	2639	1751	60	2714	1.54997	70	10	1052	0.6008	90	30	482	0.275271	90	30	0.488822	0.278189	0.645189	0.319547
2015-04-24	530	AI	2	3	3031	6206	50	4779	0.770061	40	-10	2975	0.479375	60	10	1814	0.292298	70	20	0.488948	0.278189	0.757945	0.983457
2015-04-24	530	AI	2	4	3031	1533	70	2959	1.9302	70	0	2109	1.37573	90	20	624	0.407045	110	40	0.488948	0.4885	0.983	0.645
2015-04-24	530	AI	3	1	3031	5729	50	5814	1.01484	40	-10	3319	0.579333	40	-10	2461	0.429569	60	10	0.39096	0.278189	0.851545	0.645189
2015-04-24	530	AI	3	2	3031	1362	70	3410	2.50367	70	0	1707	1.2533	70	0	958	0.703377	90	20	0.39096	0.4885	0.5925	1.081
2015-04-24	530	AI	3	3	3031	6275	50	5926	0.944382	40	-10	3737	0.595538	50	0	2058	0.327968	70	20	0.488948	0.278136	0.64532	0.65972
2015-04-24	530	AI	3	4	3031	1308	70	3604	2.75535	80	10	1666	1.2737	70	0	814	0.622324	80	10	0.488948	0.488899	0.870701	0.81933
2015-04-24	530	AI	4	1	2639	3517	50	2963	0.842479	60	10	1831	0.520614	90	40	1435	0.408018	70	20	0.390678	0.278136	1.08147	0.488822
2015-04-24	530	AI	4	2	2639	857	70	1634	1.90665	80	10	708	0.826138	100	30	535	0.624271	100	30	0.488822	0.278	0.367	0.5925
2015-04-24	530	AI	4	3	2639	4165	40	5243	1.25882	40	0	2188	0.52533	60	20	1590	0.381753	60	20	0.390678	0.390678	1	0.870784
2015-04-24	530	AI	4	4	2639	783	70	2238	2.85824	60	-10	777	0.992337	90	20	544	0.694764	110	40	0.278136	0.488822	0.319439	0.449034
2015-04-24	530	AI	5	1	1516	2825	60	3566	1.2623	70	10	2675	0.946903	60	0	1613	0.570973	80	20	0.390501	0.6485	0.4885	0.6485
2015-04-24	530	AI	5	2	1516	1054	40	2484	2.35674	60	20	1386	1.31499	100	60	646	0.612903	110	70	0.390501	0.278	0.2105	0.621
2015-04-24	530	AI	5	3	2297	3873	40	5709	1.47405	40	0	4051	1.04596	60	20	2052	0.529822	60	20	0.278189	0.561172	1	0.740953
2015-04-24	530	AI	5	4	2297	924	50	3078	3.33117	60	10	1768	1.91342	100	50	173	0.187229	100	50	0.278189	0.278	0.713	0.7695
2015-04-24	530	AI	6	1	3031	4037	50	5024	1.24449	60	10	3206	0.794154	70	20	1822	0.451325	100	50	0.488948	0.574398	0.39096	0.561861
2015-04-24	530	AI	6	2	3031	734	60	2838	3.86649	70	10	1569	2.1376	100	40	637	0.867847	110	50	0.278126	0.574398	0.39096	0.856153
2015-04-24	530	AI	6	3	6735	4075	40	4844	1.18871	40	0	3748	0.919755	60	20	2007	0.492515	90	50	0.38248	0.38248	0.489681	0.59124
2015-04-24	530	AI	6	4	6735	706	50	2611	3.6983	50	0	1502	2.12748	100	50	652	0.923513	110	60	0.324573	0.217372	0.38248	0.489681
2015-04-24	530	AI	7	1	1516	2054	60	2603	1.26728	60	0	1714	0.834469	100	40	1626	0.791626	100	40	0.277704	0.277704	0.277704	0.621372
2015-04-24	530	AI	7	2	1516	505	70	1341	2.65545	80	10	705	1.39604	100	30	547	1.08317	110	40	0.448549	0.448549	0.277704	0.488786
2015-04-24	530	AI	7	3	1741	3604	50	3284	0.91121	50	0	2222	0.616537	90	40	1592	0.441731	100	50	0.278001	0.4888	1.12924	0.757611
2015-04-24	530	AI	7	4	1741	485	70	448	0.923711	90	20	925	1.90722	110	40	571	1.17732	110	40	0.39058	0.561172	0.148765	0.425617
2015-04-24	530	AI	8	1	1320	3417	50	5820	1.70325	70	20	5917	1.73164	70	20	3831	1.12116	70	20	0.27803	1.0803	1.0803	1.13636
2015-04-24	530	AI	8	2	1320	960	50	4137	4.30938	80	30	3409	3.55104	70	20	1734	1.80625	100	50	0.27803	0.818939	0.390909	0.659091
2015-04-24	530	AI	8	3	1320	4827	40	7456	1.54464	60	20	7207	1.49306	50	10	4335	0.898073	90	50	0.27803	0.982576	0.744697	1.13636
2015-04-24	530	AI	8	4	1320	981	40	4739	4.83078	50	10	3731	3.80326	80	40	1741	1.77472	80	40	0.27803	0.659091	0.940909	0.855303
2015-06-26	355	AI	1	1	4595	7284	40	8954	1.22927	40	0	4943	0.678611	80	40	8376	1.14992	50	10	0.39086	0.278128	0.719695	0.753863
2015-06-26	355	AI	1	2	4595	870	70	663	0.762069	90	20	387	0.444828	60	-10	632	0.726437	90	20	0.39086	0.477075	0.242137	0.378931
2015-06-26	355	AI	1	3	5278	8252	50	9694	1.17475	50	0	5466	0.662385	100	50	9144	1.1081	60	10	0.266199	0.48901	0.707943	0.547987
2015-06-26	355	AI	1	4	5278	1008	50	728	0.722222	80	30	404	0.400794	80	30	644	0.638889	100	50	0.242137	0.278128	0.305767	0.39086
2015-06-26	355	AI	2	1	6735	1760	50	1551	0.88125	100	50	3370	1.91477	110	60	1432	0.813636	100	50	0.217372	0.345123	0.936763	0.613344
2015-06-26	355	AI	2	2	6735	308	100	136	0.441558	110	10	257	0.834416	110	10	122	0.396104	110	10	0.217372	0.364333	1.1195	0.455833
2015-06-26	355	AI	2	3	7464	1214	50	1063	0.875618	100	50	2367	1.94975	60	10	1051	0.865733	100	50	0.41814	0.246651	0.516613	0.345123
2015-06-26	355	AI	2	4	8576	370	60	132	0.356757	110	50	274	0.740541	90	30	122	0.32973	110	50	0.363923	0.449627	0.533699	0.514925
2015-06-26	355	AI	3	1	7464	5300	40	5977	1.12774	40	0	4765	0.899057	40	0	6525	1.23113	60	20	0.516613	0.390422	0.594156	0.464387
2015-06-26	355	AI	3	2	7464	734	100	406	0.553134	110	10	386	0.525886	110	10	434	0.591281	110	10	0.246651	0.242695	0.277597	0.390422
2015-06-26	355	AI	3	3	6735	5740	50	5773	1.00575	60	10	4854	0.845645	90	40	6058	1.0554	70	20	0.4634	0.345123	0.613076	0.682476
2015-06-26	355	AI	3	4	7464	788	50	429	0.544416	110	60	386	0.489848	110	60	427	0.541878	110	60	0.246651	0.292872	0.711683	0.41814
2015-06-26	355	AI	4	1	6735	7532	40	8309	1.10316	40	0	4860	0.645247	80	40	8731	1.15919	90	50	0.38248	0.324573	0.679436	0.789167
2015-06-26	355	AI	4	2	7464	850	100	585	0.688235	110	10	469	0.551765	110	10	621	0.730588	110	10	0.246651	0.217372	0.406088	0.679584
2015-06-26	355	AI	4	3	6735	7046	40	7787	1.10517	50	10	5119	0.726511	90	50	8008	1.13653	70	30	0.217372	0.246651	0.435825	0.61321
2015-06-26	355	AI	4	4	6735	946	100	654	0.691332	110	10	514	0.54334	110	10	646	0.682875	110	10	0.217372	0.356667	0.642667	0.455833
2015-06-26	355	AI	5	1	6735	6122	40	8379	1.36867	40	0	3813	0.622836	110	70	6957	1.13639	100	60	0.38248	0.38248	0.59124	0.658203
2015-06-26	355	AI	5	2	6735	902	100	638	0.707317	100	0	296	0.32816	110	10	547	0.60643	110	10	0.217372	0.216333	0.4634	0.489681
2015-06-26	355	AI	5	3	6735	6552	50	8792	1.34188	60	10	4124	0.629426	60	10	6134	0.936203	80	30	0.38248	0.38248	1.08567	0.425984
2015-06-26	355	AI	5	4	7464	686	100	599	0.873178	100	0	257	0.374636	110	10	501	0.730321	110	10	0.246651	0.345123	0.61321	0.345123
2015-06-26	355	AI	6	1	7464	3010	50	1930	0.641196	60	10	3212	1.06711	60	10	2404	0.798671	90	40	0.246651	0.246651	0.41814	0.53336
2015-06-26	355	AI	6	2	5278	430	60	182	0.423256	90	30	240	0.55814	90	30	221	0.513953	100	40	0.266199	0.242137	0.867374	0.543577
2015-06-26	355	AI	6	3	6000	1814	60	1308	0.721058	70	10	2743	1.51213	80	20	1485	0.818633	80	20	0.242833	0.364333	0.6635	0.762667
2015-06-26	355	AI	6	4	6000	446	70	153	0.343049	110	40	243	0.544843	100	30	197	0.441704	90	20	0.242833	0.455833	0.356667	0.455833
2015-06-26	355	AI	7	1	1320	5754	40	7219	1.25461	50	10	3497	0.607751	50	10	6760	1.17483	90	50	0.561364	0.39058	0.941413	0.648478
2015-06-26	355	AI	7	2	1741	598	80	440	0.735786	100	20	231	0.386288	110	30	419	0.700669	90	10	0.278001	0.277704	0.488786	0.448549
2015-06-26	355	AI	7	3	1516	4188	40	4928	1.1767	40	0	3334	0.796084	100	60	4590	1.09599	90	50	0.448549	0.488786	0.648417	1.08113
2015-06-26	355	AI	7	4	1741	558	80	478	0.856631	100	20	274	0.491039	110	30	405	0.725806	110	30	0.448593	0.278001	0.757611	0.448593
2015-06-26	355	AI	8	1	1149	6170	40	8202	1.32934	40	0	4439	0.719449	80	40	7617	1.23452	80	40	0.278503	0.425462	1.16623	0.744723
2015-06-26	355	AI	8	2	1149	810	80	555	0.685185	100	20	355	0.438272	100	20	490	0.604938	110	30	0.278503	0.649	0.66	0.82
2015-06-26	355	AI	8	3	1000	4772	40	5418	1.13537	40	0	4231	0.88663	50	10	4879	1.02242	60	20	0.391	0.390501	0.670185	0.818602
2015-06-26	355	AI	8	4	1000	814	70	501	0.615479	100	30	332	0.407862	110	40	464	0.570025	100	30	0.391	0.278503	0.500435	0.713664

## Sheet: Q10
Before	1st	2nd	3rd
0.277228	0.278325	0.488916	0.449507
0.277228	0.488916	0.241379	0.449507
0.390422	0.278918	0.31903	0.448694
0.390422	0.488685	0.34017	0.758133
0.324573	0.363923	0.619403	0.533815
0.246651	0.278918	0.449627	0.682836
0.324573	0.464387	0.538961	0.709416
0.246651	0.390422	0.464387	0.612216
0.278918	0.278918	0.448694	0.619403
0.464387	0.277597	0.464387	0.905844
0.448052	0.277597	0.390422	0.560877
0.448052	0.363923	1.04104	0.729594
0.246651	0.390422	0.464387	0.390422
0.278918	0.277597	0.634842	0.709416
0.278918	0.390382	0.404615	0.241867
0.390422	0.390394	0.339901	0.481604
0.242833	0.217372	0.895917	0.679733
0.216333	0.464387	0.391234	0.533787
0.278918	0.278918	0.619403	0.703591
0.489681	0.38248	0.895917	0.217372
0.390382	0.277228	0.561528	0.516266
0.277228	0.277597	0.51461	0.74026
0.277228	0.277597	0.982955	0.592532
0.278918	0.390382	0.856436	0.516266
0.38248	0.363923	0.619403	0.619403
0.278918	0.277597	0.242695	0.464387
0.278918	0.278918	0.619403	0.448694
0.242833	0.538961	0.612216	0.538961
0.278128	0.266199	1.2931	0.965138
0.39086	0.278128	1.20675	0.595212
0.616332	0.278128	1.48531	0.547987
0.39086	0.356667	0.762667	0.738833
0.38248	0.217372	0.489681	0.324573
0.266199	0.414172	0.405457	0.405457
0.324573	0.217372	0.591091	0.324573
0.324573	0.217372	0.324573	0.324573
0.489087	0.659966	0.449167	0.852671
0.390867	0.278288	0.96525	1.06376
0.39096	0.645332	1.59188	0.645332
0.27825	0.24225	0.926	0.84025
0.217372	0.216333	0.658203	0.59124
0.278288	0.449167	1.48392	0.723148
0.405457	0.276052	0.839901	0.405457
0.56175	0.27825	0.926	0.84025
0.242833	0.244	0.549667	0.364333
0.356667	0.333333	0.356667	0.542167
0.38248	0.217372	0.217372	0.324573
0.242833	0.244	0.242833	0.356667
0.27825	0.489	0.74225	0.489
0.488948	0.516001	1.16694	1.47938
0.278126	0.319696	1.64764	0.561861
0.561576	0.242137	1.08147	1.42554
0.278918	0.214669	0.363923	0.449627
0.278918	0.278918	0.363923	0.214669
0.533699	0.214669	0.533699	0.619403
0.278918	0.448694	0.363923	0.300373
0.266199	0.276052	0.405457	0.405457
0.405457	0.266199	0.405457	0.543577
0.266199	0.276052	0.656309	0.405457
0.405457	0.276052	0.266199	0.266199
0.561602	0.278189	0.390945	0.448846
0.449	0.5615	0.449	0.449
0.278189	0.488899	0.757945	0.390945
0.278	0.449	0.278	0.645
0.246651	0.324425	0.246651	0.489681
0.61321	0.61321	0.61321	0.808414
0.217372	0.489532	0.572532	0.38248
0.763	0.242667	0.356667	0.549667
0.278918	0.300373	0.533699	0.448694
0.246651	0.277597	0.246651	0.709416
0.246651	0.345123	0.740622	0.61321
0.246651	0.217372	0.83829	0.489681
0.363923	0.277597	0.64459	0.448052
0.612216	0.277597	0.277597	0.390422
0.448694	0.448694	0.64459	0.300373
0.390422	0.345123	0.560877	1.03349
0.538961	0.277597	0.277597	0.644481
0.277597	0.390422	0.560877	0.448052
0.277597	0.277597	0.390422	0.448052
0.612216	0.277597	0.390422	0.448052
0.278918	0.345123	0.448694	0.53336
0.278918	0.277597	0.815299	0.516613
0.363923	0.217372	0.448694	0.788716
0.277597	0.277597	0.390422	0.277597
0.448851	0.324573	0.533885	0.324573
0.246651	0.246651	0.148982	0.217372
0.489681	0.217372	0.273348	1.00567
0.246651	0.217372	0.366559	0.324573
0.278136	0.278	0.488822	0.3905
0.488822	0.3905	0.488822	0.449
0.278136	0.488899	0.757863	0.390945
0.278126	0.3905	0.983504	0.449
0.757898	0.278189	0.390867	0.390945
0.278	0.39058	0.645	0.561172
0.278136	0.390945	0.884047	0.390945
0.278	0.278136	0.449	0.488899
0.340152	0.39096	0.561861	0.758166
0.340152	0.278136	0.561576	0.515726
0.425617	0.278288	0.757898	0.648765
0.425617	0.278	0.741	0.5
0.322471	0.390678	0.488822	0.488822
0.488822	0.278189	0.645189	0.319547
0.488948	0.278189	0.757945	0.983457
0.488948	0.4885	0.983	0.645
0.39096	0.278189	0.851545	0.645189
0.39096	0.4885	0.5925	1.081
0.488948	0.278136	0.64532	0.65972
0.488948	0.488899	0.870701	0.81933
0.390678	0.278136	1.08147	0.488822
0.488822	0.278	0.367	0.5925
0.390678	0.390678	1	0.870784
0.278136	0.488822	0.319439	0.449034
0.390501	0.6485	0.4885	0.6485
0.390501	0.278	0.2105	0.621
0.278189	0.561172	1	0.740953
0.278189	0.278	0.713	0.7695
0.488948	0.574398	0.39096	0.561861
0.278126	0.574398	0.39096	0.856153
0.38248	0.38248	0.489681	0.59124
0.324573	0.217372	0.38248	0.489681
0.277704	0.277704	0.277704	0.621372
0.448549	0.448549	0.277704	0.488786
0.278001	0.4888	1.12924	0.757611
0.39058	0.561172	0.148765	0.425617
0.27803	1.0803	1.0803	1.13636
0.27803	0.818939	0.390909	0.659091
0.27803	0.982576	0.744697	1.13636
0.27803	0.659091	0.940909	0.855303
0.39086	0.278128	0.719695	0.753863
0.39086	0.477075	0.242137	0.378931
0.266199	0.48901	0.707943	0.547987
0.242137	0.278128	0.305767	0.39086
0.217372	0.345123	0.936763	0.613344
0.217372	0.364333	1.1195	0.455833
0.41814	0.246651	0.516613	0.345123
0.363923	0.449627	0.533699	0.514925
0.516613	0.390422	0.594156	0.464387
0.246651	0.242695	0.277597	0.390422
0.4634	0.345123	0.613076	0.682476
0.246651	0.292872	0.711683	0.41814
0.38248	0.324573	0.679436	0.789167
0.246651	0.217372	0.406088	0.679584
0.217372	0.246651	0.435825	0.61321
0.217372	0.356667	0.642667	0.455833
0.38248	0.38248	0.59124	0.658203
0.217372	0.216333	0.4634	0.489681
0.38248	0.38248	1.08567	0.425984
0.246651	0.345123	0.61321	0.345123
0.246651	0.246651	0.41814	0.53336
0.266199	0.242137	0.867374	0.543577
0.242833	0.364333	0.6635	0.762667
0.242833	0.455833	0.356667	0.455833
0.561364	0.39058	0.941413	0.648478
0.278001	0.277704	0.488786	0.448549
0.448549	0.488786	0.648417	1.08113
0.448593	0.278001	0.757611	0.448593
0.278503	0.425462	1.16623	0.744723
0.278503	0.649	0.66	0.82
0.391	0.390501	0.670185	0.818602
0.391	0.278503	0.500435	0.713664

## Sheet: Q10 Fig
箱ひげ図
BellCurve for Excel (version 3.21)
Social Survey Research Information Co., Ltd.
2021/09/16 15:51:04
ブック / シート / 範囲	S AI.xlsx / Q10 / A1:D161
設定オプション（以下7行を非表示にしています。再表示で展開します。）
データ入力範囲	A1:D161
列ごと	True
先頭行をラベルとして使用	True
縦方向	True
自動	True
3 10%─Q1─Med─Q3─90%	True
基本統計量
変 数	Before	1st	2nd	3rd
n	160	160	160	160
平 均	0.351666	0.360264	0.613288	0.582091
不偏分散	0.0122006	0.0191363	0.0854876	0.0477293
標準偏差	0.110456	0.138334	0.292383	0.21847
最小値	0.216333	0.214669	0.148765	0.214669
第1四分位数	0.277597	0.277597	0.390956	0.448052
中央値	0.300694	0.296623	0.561202	0.540564
第3四分位数	0.405457	0.416994	0.757872	0.705047
最大値	0.763	1.0803	1.64764	1.47938
四分位範囲	0.127859	0.139397	0.366915	0.256996
箱ひげ図データ
変 数	Before	1st	2nd	3rd
上側外れ値	0.763	1.0803	1.64764	1.47938
	0.757898	0.982576	1.59188	1.42554
	0.616332	0.818939	1.48531	1.13636
	0.61321	0.659966	1.48392	1.13636
	0.612216	0.659091	1.2931	1.08113
	0.612216	0.649	1.20675	1.081
	0.56175	0.6485	1.16694	1.06376
	0.561602	0.645332	1.16623	1.03349
	0.561576	0.61321	1.12924	1.00567
	0.561364	0.574398	1.1195	0.983457
	0.538961	0.574398	1.08567	0.965138
	0.533699	0.5615	1.08147	0.905844
	0.516613	0.561172	1.08147	0.870784
	0.489681	0.561172	1.0803	0.856153
	0.489681	0.538961	1.04104	0.855303
	0.489087	0.516001		0.852671
90ﾊﾟｰｾﾝﾀｲﾙ	0.488948	0.489532	1	0.84025
第3四分位数	0.405457	0.416994	0.757872	0.705047
中央値	0.300694	0.296623	0.561202	0.540564
第1四分位数	0.277597	0.277597	0.390956	0.448052
10ﾊﾟｰｾﾝﾀｲﾙ	0.246651	0.242137	0.277704	0.345123
下側外れ値	0.216333	0.214669	0.148765	0.214669
	0.217372	0.214669	0.148982	0.217372
	0.217372	0.216333	0.2105	0.217372
	0.217372	0.216333	0.217372	0.241867
	0.217372	0.217372	0.241379	0.266199
	0.217372	0.217372	0.242137	0.277597
	0.217372	0.217372	0.242695	0.300373
	0.217372	0.217372	0.242833	0.300373
	0.242137	0.217372	0.246651	0.319547
	0.242833	0.217372	0.246651	0.324573
	0.242833	0.217372	0.266199	0.324573
	0.242833	0.217372	0.273348	0.324573
	0.242833	0.217372	0.277597	0.324573
	0.242833	0.217372	0.277597	0.324573
	0.242833	0.217372	0.277597	0.324573
グラフ用データ
変 数	Before	1st	2nd	3rd
箱の境界1	0.277597	0.277597	0.390956	0.448052
中央線	0.0230969	0.0190254	0.170246	0.0925119
箱の境界2	0.104762	0.120372	0.196669	0.164484
ひげの長さ1	-0.0309468	-0.0354602	-0.113252	-0.102929
ひげの長さ2	0.0834909	0.0725378	0.242128	0.135203
上側外れ値	X座標	下側外れ値	X座標
0.763	1	0.216333	1
0.757898	1	0.217372	1
0.616332	1	0.217372	1
0.61321	1	0.217372	1
0.612216	1	0.217372	1
0.612216	1	0.217372	1
0.56175	1	0.217372	1
0.561602	1	0.217372	1
0.561576	1	0.242137	1
0.561364	1	0.242833	1
0.538961	1	0.242833	1
0.533699	1	0.242833	1
0.516613	1	0.242833	1
0.489681	1	0.242833	1
0.489681	1	0.242833	1
0.489087	1	0.214669	2
1.0803	2	0.214669	2
0.982576	2	0.216333	2
0.818939	2	0.216333	2
0.659966	2	0.217372	2
0.659091	2	0.217372	2
0.649	2	0.217372	2
0.6485	2	0.217372	2
0.645332	2	0.217372	2
0.61321	2	0.217372	2
0.574398	2	0.217372	2
0.574398	2	0.217372	2
0.5615	2	0.217372	2
0.561172	2	0.217372	2
0.561172	2	0.217372	2
0.538961	2	0.148765	3
0.516001	2	0.148982	3
1.64764	3	0.2105	3
1.59188	3	0.217372	3
1.48531	3	0.241379	3
1.48392	3	0.242137	3
1.2931	3	0.242695	3
1.20675	3	0.242833	3
1.16694	3	0.246651	3
1.16623	3	0.246651	3
1.12924	3	0.266199	3
1.1195	3	0.273348	3
1.08567	3	0.277597	3
1.08147	3	0.277597	3
1.08147	3	0.277597	3
1.0803	3	0.214669	4
1.04104	3	0.217372	4
1.47938	4	0.217372	4
1.42554	4	0.241867	4
1.13636	4	0.266199	4
1.13636	4	0.277597	4
1.08113	4	0.300373	4
1.081	4	0.300373	4
1.06376	4	0.319547	4
1.03349	4	0.324573	4
1.00567	4	0.324573	4
0.983457	4	0.324573	4
0.965138	4	0.324573	4
0.905844	4	0.324573	4
0.870784	4	0.324573	4
0.856153	4
0.855303	4
0.852671	4

## Sheet: Threshold
Before	1st	2nd	3rd
50	70	60	80
60	80	80	90
50	70	60	90
60	70	70	80
70	50	60	70
60	60	70	80
50	60	60	80
60	60	70	90
40	60	60	80
70	60	70	90
50	40	40	70
50	60	60	80
60	60	50	60
60	80	80	80
40	60	60	60
60	80	80	90
40	60	70	60
50	80	80	80
40	60	70	60
60	70	80	70
50	70	70	60
50	80	90	70
50	70	80	80
60	80	80	90
40	50	50	60
60	70	80	80
40	60	60	70
60	60	60	80
40	40	50	80
50	70	70	70
40	40	70	70
70	60	70	80
60	60	60	50
70	80	110	110
60	60	70	70
80	70	110	110
60	40	60	80
60	70	70	80
60	40	60	70
70	60	70	70
70	50	70	50
60	50	70	90
40	60	50	60
60	60	60	70
50	70	60	60
80	80	100	110
40	40	60	50
80	70	90	110
50	60	60	60
70	80	80	80
60	60	60	50
60	60	70	80
40	60	80	110
90	100	110	110
80	70	110	110
90	100	110	110
40	60	60	60
70	80	90	90
50	40	40	70
80	80	80	80
50	60	70	60
80	70	60	70
50	50	70	60
80	70	70	70
40	70	100	100
80	100	110	110
60	60	80	70
70	70	110	90
70	70	60	90
70	80	110	110
60	60	90	90
70	70	100	100
60	80	80	100
80	80	80	110
60	50	70	90
80	70	110	100
60	60	60	110
90	100	110	110
60	70	110	100
90	100	110	110
90	80	100	90
70	90	100	100
50	50	80	80
80	70	90	100
60	70	90	110
60	100	110	110
60	60	80	100
90	100	110	110
60	90	90	80
80	100	110	110
60	80	100	100
70	100	110	110
60	80	80	70
70	90	90	90
60	70	80	80
70	80	90	90
50	50	70	80
50	70	80	100
40	50	70	80
70	70	70	100
60	40	80	70
60	70	90	90
50	40	60	70
70	70	90	110
50	40	40	60
70	70	70	90
50	40	50	70
70	80	70	80
50	60	90	70
70	80	100	100
40	40	60	60
70	60	90	110
60	70	60	80
40	60	100	110
40	40	60	60
50	60	100	100
50	60	70	100
60	70	100	110
40	40	60	90
50	50	100	110
60	60	100	100
70	80	100	110
50	50	90	100
70	90	110	110
50	70	70	70
50	80	70	100
40	60	50	90
40	50	80	80
40	40	80	50
70	90	60	90
50	50	100	60
50	80	80	100
50	100	110	100
100	110	110	110
50	100	60	100
60	110	90	110
40	40	40	60
100	110	110	110
50	60	90	70
50	110	110	110
40	40	80	90
100	110	110	110
40	50	90	70
100	110	110	110
40	40	110	100
100	100	110	110
50	60	60	80
100	100	110	110
50	60	60	90
60	90	90	100
60	70	80	80
70	110	100	90
40	50	50	90
80	100	110	90
40	40	100	90
80	100	110	110
40	40	80	80
80	100	100	110
40	40	50	60
70	100	110	100

## Sheet: Th fig rev
箱ひげ図
BellCurve for Excel (version 3.21)
Social Survey Research Information Co., Ltd.
2021/09/15 18:54:56
ブック / シート / 範囲	S AI.xlsx / Threshold / A1:D161
設定オプション（以下7行を非表示にしています。再表示で展開します。）
データ入力範囲	A1:D161
列ごと	True
先頭行をラベルとして使用	True
縦方向	True
自動	True
3 10%─Q1─Med─Q3─90%	True
基本統計量
変 数	Before	1st	2nd	3rd
n	160	160	160	160
平 均	60.3125	68.9375	80.6875	86.625
不偏分散	244.556	375.594	396.38	321.871
標準偏差	15.6383	19.3802	19.9093	17.9408
最小値	40	40	40	50
第1四分位数	50	60	60	70
中央値	60	70	80	90
第3四分位数	70	80	100	100
最大値	100	110	110	110
四分位範囲	20	20	40	30
箱ひげ図データ
変 数	Before	1st	2nd	3rd
上側外れ値	100	110
	100	110
	100	110
	100	110
	100	110
	100	110
	90	110
	90
	90
	90
	90
	90
90ﾊﾟｰｾﾝﾀｲﾙ	80	100	110	110
第3四分位数	70	80	100	100
中央値	60	70	80	90
第1四分位数	50	60	60	70
10ﾊﾟｰｾﾝﾀｲﾙ	40	40		60
下側外れ値			40	50
			40	50
			40	50
			40	50
			50	50
			50
			50
			50
			50
			50
			50
			50
グラフ用データ
変 数	Before	1st	2nd	3rd
箱の境界1	50	60	60	70
中央線	10	10	20	20
箱の境界2	10	10	20	10
ひげの長さ1	-10	-20		-10
ひげの長さ2	10	20	10	10
上側外れ値	X座標	下側外れ値	X座標
100	1	40	3
100	1	40	3
100	1	40	3
100	1	40	3
100	1	50	3
100	1	50	3
90	1	50	3
90	1	50	3
90	1	50	3
90	1	50	3
90	1	50	3
90	1	50	3
110	2	50	4
110	2	50	4
110	2	50	4
110	2	50	4
110	2	50	4
110	2
110	2

## Sheet: TH change
th差1	th差2	th差3
20	10	30
20	20	30
20	10	40
10	10	20
-20	-10	0
0	10	20
10	10	30
0	10	30
20	20	40
-10	0	20
-10	-10	20
10	10	30
0	-10	0
20	20	20
20	20	20
20	20	30
20	30	20
30	30	30
20	30	20
10	20	10
20	20	10
30	40	20
20	30	30
20	20	30
10	10	20
10	20	20
20	20	30
0	0	20
0	10	40
20	20	20
0	30	30
-10	0	10
0	0	-10
10	40	40
0	10	10
-10	30	30
-20	0	20
10	10	20
-20	0	10
-10	0	0
-20	0	-20
-10	10	30
20	10	20
0	0	10
20	10	10
0	20	30
0	20	10
-10	10	30
10	10	10
10	10	10
0	0	-10
0	10	20
20	40	70
10	20	20
-10	30	30
10	20	20
20	20	20
10	20	20
-10	-10	20
0	0	0
10	20	10
-10	-20	-10
0	20	10
-10	-10	-10
30	60	60
20	30	30
0	20	10
0	40	20
0	-10	20
10	40	40
0	30	30
0	30	30
20	20	40
0	0	30
-10	10	30
-10	30	20
0	0	50
10	20	20
10	50	40
10	20	20
-10	10	0
20	30	30
0	30	30
-10	10	20
10	30	50
40	50	50
0	20	40
10	20	20
30	30	20
20	30	30
20	40	40
30	40	40
20	20	10
20	20	20
10	20	20
10	20	20
0	20	30
20	30	50
10	30	40
0	0	30
-20	20	10
10	30	30
-10	10	20
0	20	40
-10	-10	10
0	0	20
-10	0	20
10	0	10
10	40	20
10	30	30
0	20	20
-10	20	40
10	0	20
20	60	70
0	20	20
10	50	50
10	20	50
10	40	50
0	20	50
0	50	60
0	40	40
10	30	40
0	40	50
20	40	40
20	20	20
30	20	50
20	10	50
10	40	40
0	40	10
20	-10	20
0	50	10
30	30	50
50	60	50
10	10	10
50	10	50
50	30	50
0	0	20
10	10	10
10	40	20
60	60	60
0	40	50
10	10	10
10	50	30
10	10	10
0	70	60
0	10	10
10	10	30
0	10	10
10	10	40
30	30	40
10	20	20
40	30	20
10	10	50
20	30	10
0	60	50
20	30	30
0	40	40
20	20	30
0	10	20
30	40	30

## Sheet: FR
Before	1st	2nd	3rd
3276	2825	4654	2342
669	328	356	265
5668	3352	3392	676
635	322	274	79
3219	2306	3684	2394
570	384	419	243
4877	5887	6628	2498
552	493	567	260
3727	1920	2765	2232
539	434	646	556
5223	6574	6109	5352
507	493	960	603
3436	3517	2746	2683
489	288	225	222
4744	2836	2840	3191
651	249	238	220
5402	2449	2421	2383
763	254	246	214
6784	3686	3636	2797
1063	239	208	205
4508	2062	2042	1941
395	176	170	145
5656	2385	2057	1927
649	160	171	162
3958	2389	2059	1887
546	210	171	169
4932	2093	2042	3011
601	182	173	163
6910	2046	2123	3001
1013	247	201	293
7861	2868	1531	3841
987	215	206	331
2217	2184	1733	1528
886	272	583	547
2581	3220	2046	1783
994	266	688	640
6226	5654	1494	1908
2995	1838	906	1126
4372	4568	1910	2687
2411	1542	1031	1162
4163	5758	2986	2544
3294	2860	1578	1137
11018	11734	3834	2984
4840	2082	1422	1084
3325	3242	2530	2097
1371	354	807	741
3398	3602	2741	2232
1356	358	865	756
3189	3002	1982	1931
1828	1328	1029	1144
4152	4112	2631	2664
2026	1244	1168	1180
2778	2604	2168	1924
984	192	697	643
2730	2664	2027	1897
715	212	715	668
2295	2158	1786	1369
1020	454	557	454
2526	2806	1935	1489
1156	442	614	541
2366	2402	2032	1842
1453	1056	1433	1025
2813	3298	1646	2578
1497	910	1731	403
3064	2412	830	1665
1363	655	566	560
5596	3617	1810	1830
2850	768	640	687
4160	2743	1480	1329
3072	755	565	524
5663	5237	1615	1269
1313	1478	560	481
3241	2015	1715	1783
2800	568	1037	678
7359	3327	5004	2259
4156	693	1243	927
4115	3246	1776	2123
2556	801	401	722
4448	4335	1919	2354
2661	864	661	800
3532	2149	1946	2124
2346	1457	752	927
3329	3157	2037	3645
2800	1326	805	794
3813	3690	1279	1200
2402	1020	399	398
4273	5605	1346	1218
2748	965	428	460
2943	2910	1378	1304
2064	900	493	490
3932	4076	1497	1593
2279	976	507	578
2800	2646	1375	1593
2750	989	534	671
4078	3833	1648	2456
2750	970	641	940
4703	3676	2933	1741
960	2070	1299	661
5581	3756	2723	1863
974	1799	1212	689
5618	3962	2035	1312
1751	2714	1052	482
6206	4779	2975	1814
1533	2959	2109	624
5729	5814	3319	2461
1362	3410	1707	958
6275	5926	3737	2058
1308	3604	1666	814
3517	2963	1831	1435
857	1634	708	535
4165	5243	2188	1590
783	2238	777	544
2825	3566	2675	1613
1054	2484	1386	646
3873	5709	4051	2052
924	3078	1768	173
4037	5024	3206	1822
734	2838	1569	637
4075	4844	3748	2007
706	2611	1502	652
2054	2603	1714	1626
505	1341	705	547
3604	3284	2222	1592
485	448	925	571
3417	5820	5917	3831
960	4137	3409	1734
4827	7456	7207	4335
981	4739	3731	1741
7284	8954	4943	8376
870	663	387	632
8252	9694	5466	9144
1008	728	404	644
1760	1551	3370	1432
308	136	257	122
1214	1063	2367	1051
370	132	274	122
5300	5977	4765	6525
734	406	386	434
5740	5773	4854	6058
788	429	386	427
7532	8309	4860	8731
850	585	469	621
7046	7787	5119	8008
946	654	514	646
6122	8379	3813	6957
902	638	296	547
6552	8792	4124	6134
686	599	257	501
3010	1930	3212	2404
430	182	240	221
1814	1308	2743	1485
446	153	243	197
5754	7219	3497	6760
598	440	231	419
4188	4928	3334	4590
558	478	274	405
6170	8202	4439	7617
810	555	355	490
4772	5418	4231	4879
814	501	332	464

## Sheet: FR fig
箱ひげ図
BellCurve for Excel (version 3.21)
Social Survey Research Information Co., Ltd.
2021/09/16 11:39:16
ブック / シート / 範囲	S AI.xlsx / FR / A1:D161
設定オプション（以下7行を非表示にしています。再表示で展開します。）
データ入力範囲	A1:D161
列ごと	True
先頭行をラベルとして使用	True
縦方向	True
自動	True
3 10%─Q1─Med─Q3─90%	True
基本統計量
変 数	Before	1st	2nd	3rd
n	160	160	160	160
平 均	2919.07	2634.76	1841.25	1722.37
不偏分散	4.44515e+06	5.35821e+06	2.28568e+06	3.2762e+06
標準偏差	2108.35	2314.78	1511.85	1810.03
最小値	308	132	170	79
第1四分位数	979.25	654.75	579	553.75
中央値	2749	2211	1550	1190
第3四分位数	4163.5	3631.75	2687	2103.5
最大値	11018	11734	7207	9144
四分位範囲	3184.25	2977	2108	1549.75
箱ひげ図データ
変 数	Before	1st	2nd	3rd
上側外れ値	11018	11734	7207	9144
	8252	9694	6628	8731
	7861	8954	6109	8376
	7532	8792	5917	8008
	7359	8379	5466	7617
	7284	8309	5119	6957
	7046	8202	5004	6760
	6910	7787	4943	6525
	6784	7456	4860	6134
	6552	7219	4854	6058
	6275	6574	4765	5352
	6226	5977	4654	4879
	6206	5926	4439	4590
	6170	5887	4231	4335
	6122	5820	4124	3841
	5754	5814	4051	3831
90ﾊﾟｰｾﾝﾀｲﾙ	5740	5773	3834	3645
第3四分位数	4163.5	3631.75	2687	2103.5
中央値	2749	2211	1550	1190
第1四分位数	979.25	654.75	579	553.75
10ﾊﾟｰｾﾝﾀｲﾙ	635	272	274	265
下側外れ値	308	132	170	79
	370	136	171	122
	395	153	171	122
	430	160	173	145
	446	176	201	162
	485	182	206	163
	489	182	208	169
	505	192	225	173
	507	210	231	197
	539	212	238	205
	546	215	240	214
	552	239	243	220
	558	247	246	221
	570	249	257	222
	598	254	257	243
	601	266		260
グラフ用データ
変 数	Before	1st	2nd	3rd
箱の境界1	979.25	654.75	579	553.75
中央線	1769.75	1556.25	971	636.25
箱の境界2	1414.5	1420.75	1137	913.5
ひげの長さ1	-344.25	-382.75	-305	-288.75
ひげの長さ2	1576.5	2141.25	1147	1541.5
上側外れ値	X座標	下側外れ値	X座標
11018	1	308	1
8252	1	370	1
7861	1	395	1
7532	1	430	1
7359	1	446	1
7284	1	485	1
7046	1	489	1
6910	1	505	1
6784	1	507	1
6552	1	539	1
6275	1	546	1
6226	1	552	1
6206	1	558	1
6170	1	570	1
6122	1	598	1
5754	1	601	1
11734	2	132	2
9694	2	136	2
8954	2	153	2
8792	2	160	2
8379	2	176	2
8309	2	182	2
8202	2	182	2
7787	2	192	2
7456	2	210	2
7219	2	212	2
6574	2	215	2
5977	2	239	2
5926	2	247	2
5887	2	249	2
5820	2	254	2
5814	2	266	2
7207	3	170	3
6628	3	171	3
6109	3	171	3
5917	3	173	3
5466	3	201	3
5119	3	206	3
5004	3	208	3
4943	3	225	3
4860	3	231	3
4854	3	238	3
4765	3	240	3
4654	3	243	3
4439	3	246	3
4231	3	257	3
4124	3	257	3
4051	3	79	4
9144	4	122	4
8731	4	122	4
8376	4	145	4
8008	4	162	4
7617	4	163	4
6957	4	169	4
6760	4	173	4
6525	4	197	4
6134	4	205	4
6058	4	214	4
5352	4	220	4
4879	4	221	4
4590	4	222	4
4335	4	243	4
3841	4	260	4
3831	4

## Sheet: FR stat
フリードマン検定
BellCurve for Excel (version 3.21)
Social Survey Research Information Co., Ltd.
2021/09/09 18:53:11
ブック / シート / 範囲	S agu 27 AI.xlsx / FR / A1:D161
設定オプション（以下5行を非表示にしています。再表示で展開します。）
最左列	True
データ入力範囲	A1:D161
先頭行をラベルとして使用	True
Ｓcheffe	True
ケースの要約
	n	%
有効ケース	160	1
不明ケース	0	0
全 体	160	1
	Before	#1	#2	#3
平均順位	3.38437	2.88437	2.05313	1.67813
フリードマン検定
カイ二乗値	自由度	P 値	*：P<0.05 **：P<0.01
173.501	3	2.23301e-37	**
ケンドールの一致係数
0.36146
Scheffeの対比較
水準1	水準2	平均順位1	平均順位2	カイ二乗値	自由度	P 値	*：P<0.05 **：P<0.01
Before	#1	3.38437	2.88437	12.015	3	0.00733189	**
Before	#2	3.38437	2.05313	85.1733	3	2.38203e-18	**
Before	#3	3.38437	1.67813	139.917	3	3.93918e-30	**
#1	#2	2.88437	2.05313	33.2084	3	2.91063e-07	**
#1	#3	2.88437	1.67813	69.9293	3	4.41978e-15	**
#2	#3	2.05313	1.67813	6.75845	3	0.0800086

## Sheet: Ratio
#1比	#2比	#3比
0.862332	1.42063	0.714896
0.490284	0.532138	0.396114
0.59139	0.598447	0.119266
0.507087	0.431496	0.124409
0.716372	1.14445	0.743709
0.673684	0.735088	0.426316
1.20709	1.35903	0.5122
0.893116	1.02717	0.471014
0.51516	0.741884	0.598873
0.805195	1.19852	1.03154
1.25866	1.16963	1.0247
0.972387	1.89349	1.18935
1.02357	0.799185	0.78085
0.588957	0.460123	0.453988
0.597808	0.598651	0.672639
0.382488	0.365591	0.337942
0.453351	0.448167	0.441133
0.332896	0.322412	0.280472
0.543337	0.535967	0.412294
0.224835	0.195673	0.19285
0.457409	0.452972	0.430568
0.44557	0.43038	0.367089
0.421676	0.363685	0.3407
0.246533	0.263482	0.249615
0.603588	0.520212	0.476756
0.384615	0.313187	0.309524
0.424371	0.414031	0.610503
0.302829	0.287854	0.271215
0.296093	0.307236	0.434298
0.24383	0.198421	0.28924
0.364839	0.194759	0.488615
0.217832	0.208713	0.33536
0.985115	0.781687	0.68922
0.306998	0.658014	0.617381
1.24758	0.792716	0.690818
0.267606	0.692153	0.643863
0.908127	0.239961	0.306457
0.613689	0.302504	0.37596
1.04483	0.436871	0.614593
0.639569	0.427623	0.481958
1.38314	0.717271	0.611098
0.868245	0.479053	0.345173
1.06498	0.347976	0.27083
0.430165	0.293802	0.223967
0.975038	0.760902	0.630677
0.258206	0.588621	0.540481
1.06004	0.806651	0.656857
0.264012	0.637906	0.557522
0.941361	0.621511	0.605519
0.726477	0.56291	0.625821
0.990366	0.633671	0.641618
0.614018	0.576505	0.582428
0.937365	0.780418	0.692585
0.195122	0.708333	0.653455
0.975824	0.742491	0.694872
0.296503	1	0.934266
0.940305	0.778214	0.596514
0.445098	0.546078	0.445098
1.11085	0.766033	0.58947
0.382353	0.531142	0.467993
1.01522	0.858833	0.778529
0.726772	0.986235	0.705437
1.17241	0.58514	0.916459
0.607882	1.15631	0.269205
0.787206	0.270888	0.543407
0.480558	0.41526	0.410858
0.646355	0.323445	0.327019
0.269474	0.224561	0.241053
0.659375	0.355769	0.319471
0.245768	0.183919	0.170573
0.924775	0.285185	0.224086
1.12567	0.426504	0.366337
0.621722	0.529158	0.550139
0.202857	0.370357	0.242143
0.452099	0.679984	0.306971
0.166747	0.299086	0.223051
0.788821	0.431592	0.515917
0.31338	0.156886	0.282473
0.974595	0.43143	0.529227
0.32469	0.248403	0.300639
0.608437	0.550963	0.601359
0.621057	0.320546	0.395141
0.948333	0.611895	1.09492
0.473571	0.2875	0.283571
0.967742	0.335431	0.314713
0.424646	0.166112	0.165695
1.31172	0.315001	0.285046
0.351164	0.15575	0.167394
0.988787	0.46823	0.443085
0.436047	0.238857	0.237403
1.03662	0.380722	0.405137
0.428258	0.222466	0.25362
0.945	0.491071	0.568929
0.359636	0.194182	0.244
0.939922	0.40412	0.602256
0.352727	0.233091	0.341818
0.781629	0.623644	0.370189
2.15625	1.35312	0.688542
0.672998	0.487905	0.333811
1.84702	1.24435	0.707392
0.705233	0.362229	0.233535
1.54997	0.6008	0.275271
0.770061	0.479375	0.292298
1.9302	1.37573	0.407045
1.01484	0.579333	0.429569
2.50367	1.2533	0.703377
0.944382	0.595538	0.327968
2.75535	1.2737	0.622324
0.842479	0.520614	0.408018
1.90665	0.826138	0.624271
1.25882	0.52533	0.381753
2.85824	0.992337	0.694764
1.2623	0.946903	0.570973
2.35674	1.31499	0.612903
1.47405	1.04596	0.529822
3.33117	1.91342	0.187229
1.24449	0.794154	0.451325
3.86649	2.1376	0.867847
1.18871	0.919755	0.492515
3.6983	2.12748	0.923513
1.26728	0.834469	0.791626
2.65545	1.39604	1.08317
0.91121	0.616537	0.441731
0.923711	1.90722	1.17732
1.70325	1.73164	1.12116
4.30938	3.55104	1.80625
1.54464	1.49306	0.898073
4.83078	3.80326	1.77472
1.22927	0.678611	1.14992
0.762069	0.444828	0.726437
1.17475	0.662385	1.1081
0.722222	0.400794	0.638889
0.88125	1.91477	0.813636
0.441558	0.834416	0.396104
0.875618	1.94975	0.865733
0.356757	0.740541	0.32973
1.12774	0.899057	1.23113
0.553134	0.525886	0.591281
1.00575	0.845645	1.0554
0.544416	0.489848	0.541878
1.10316	0.645247	1.15919
0.688235	0.551765	0.730588
1.10517	0.726511	1.13653
0.691332	0.54334	0.682875
1.36867	0.622836	1.13639
0.707317	0.32816	0.60643
1.34188	0.629426	0.936203
0.873178	0.374636	0.730321
0.641196	1.06711	0.798671
0.423256	0.55814	0.513953
0.721058	1.51213	0.818633
0.343049	0.544843	0.441704
1.25461	0.607751	1.17483
0.735786	0.386288	0.700669
1.1767	0.796084	1.09599
0.856631	0.491039	0.725806
1.32934	0.719449	1.23452
0.685185	0.438272	0.604938
1.13537	0.88663	1.02242
0.615479	0.407862	0.570025
