# Supplementary material for: The effect of systemic administration of salicylate on the auditory cortex of guinea pigs
Source: PLoS One. 2021 Nov 11;16(11):e0259055. doi: 10.1371/journal.pone.0259055 (PMC8584678; doi:10.1371/journal.pone.0259055)
Supplement: S2 Fig — (XLSX) [file pone.0259055.s002.xlsx]

## Sheet: DC
GP No	体重	Area	Electrode	cluster	CF	Before	B-th	#1	#1比	th-1	th差1	#2	#2比	th-2	th差2	#3	#3比	th-3	th差3	preQ10	#1Q10	postQ10	#3Q10
2015-04-17	450	DC	1	1	1741	2346	40	5728	2.4416	40	0	3813	1.62532	90	50	3426	1.46036	70	30	0.561172	1.24182	0.4888	0.574383
2015-04-17	450	DC	1	2	1741	254	100	571	2.24803	90	-10	2420	9.52756	110	10	2420	9.52756	110	10	0.448593	0.659391	0.278001	0.39058
2015-04-17	450	DC	1	3	2279	2948	40	6846	2.32225	40	0	4477	1.51866	50	10	3738	1.26798	80	40	1.02369	0.650285	0.280386	0.578763
2015-04-17	450	DC	1	4	2279	230	90	984	4.27826	90	0	1241	5.39565	110	20	1241	5.39565	110	20	0.653796	0.394032	0.280386	0.49276
2015-04-17	450	DC	2	1	2000	1880	40	3806	2.02447	40	0	3917	2.08351	70	30	2862	1.52234	50	10	0.4885	0.449	0.278001	0.645032
2015-04-17	450	DC	2	2	2000	276	100	374	1.35507	80	-20	280	1.01449	90	-10	408	1.47826	100	0	0.278	0.6595	0.278	0.278
2015-04-17	450	DC	2	3	4000	2282	40	5018	2.19895	40	0	6759	2.96188	60	20	3266	1.4312	70	30	0.65975	0.7135	0.48901	0.57432
2015-04-17	450	DC	2	4	4000	200	100	1157	5.785	100	0	369	1.845	110	10	369	1.845	110	10	0.449	0.27825	0.39096	0.574398
2015-04-17	450	DC	3	1	2639	2802	40	4774	1.70378	40	0	3617	1.29086	60	20	3330	1.18844	40	0	0.64532	1.3058	0.390678	0.449034
2015-04-17	450	DC	3	2	2639	486	80	476	0.979424	100	20	239	0.49177	100	20	382	0.786008	110	30	0.390678	0.574227	0.277704	0.740765
2015-04-17	450	DC	3	3	2000	3862	50	6513	1.68643	40	-10	4566	1.18229	40	-10	4310	1.116	40	-10	0.574	0.574	0.449	0.449
2015-04-17	450	DC	3	4	2000	290	60	422	1.45517	90	30	221	0.762069	100	40	418	1.44138	90	30	0.5615	0.983	0.278126	0.713296
2015-04-17	450	DC	4	1	3031	2114	50	4534	2.14475	40	-10	4057	1.91911	60	10	4082	1.93094	50	0	0.574398	0.745299	0.561861	0.574398
2015-04-17	450	DC	4	2	3031	248	100	695	2.80242	100	0	2143	8.64113	100	0	2143	8.64113	110	10	0.278126	0.713296	0.278126	0.390945
2015-04-17	450	DC	4	3	4000	2614	40	5900	2.25708	40	0	5359	2.05011	40	0	4918	1.88141	40	0	0.27825	0.81325	0.6295	0.5745
2015-04-17	450	DC	4	4	4000	218	100	694	3.18349	100	0	261	1.19725	100	0	261	1.19725	110	10	0.449	0.6295	0.6295	0.3195
2015-04-17	450	DC	5	1	6735	1500	50	2628	1.752	50	0	2340	1.56	50	0	2038	1.35867	50	0	1.03816	1.03816	0.217372	0.679733
2015-04-17	450	DC	5	2	6735	194	100	1138	5.86598	100	0	954	4.91753	110	10	954	4.91753	110	10	0.217372	0.929027	0.425984	0.278918
2015-04-17	450	DC	5	3	6000	1846	40	4816	2.60888	40	0	9687	5.24756	50	10	2480	1.34345	40	0	0.549667	0.6635	0.61321	0.53336
2015-04-17	450	DC	5	4	6000	192	100	724	3.77083	100	0	944	4.91667	100	0	944	4.91667	110	10	0.242833	0.642667	0.449627	0.277597
2015-04-17	450	DC	6	1	2279	1960	50	5133	2.61888	40	-10	3797	1.93724	80	30	2594	1.32347	70	20	1.2523	0.89118	0.516613	0.324573
2015-04-17	450	DC	6	2	2279	266	100	2307	8.67293	100	0	1240	4.66165	100	0	1240	4.66165	110	10	0.750768	0.948662	0.448052	0.277597
2015-04-17	450	DC	6	3	2639	2192	40	7442	3.39507	40	0	6463	2.94845	40	0	2432	1.10949	50	10	0.488822	0.488822	0.345123	0.516613
2015-04-17	450	DC	6	4	2639	188	100	1153	6.13298	100	0	757	4.0266	110	10	757	4.0266	110	10	0.42554	0.81925	0.278136	0.390678
2015-04-17	450	DC	7	1	12992	1930	40	2054	1.06425	40	0	2010	1.04145	70	30	1990	1.03109	90	50	0.561576	0.449507	0.561576	0.449507
2015-04-17	450	DC	7	2	12992	388	100	271	0.698454	100	0	165	0.425258	100	0	200	0.515464	100	0	0.425493	0.574507	0.278325	0.449507
2015-04-17	450	DC	7	3	7464	3348	40	3211	0.95908	40	0	3203	0.956691	50	10	2456	0.733572	50	10	0.936763	0.70485	0.277597	0.277597
2015-04-17	450	DC	7	4	7464	232	100	497	2.14224	100	0	193	0.831897	100	0	272	1.17241	100	0	0.246651	0.345123	0.390422	0.277597
2015-04-17	450	DC	8	1	6735	11408	40	5273	0.462219	40	0	6025	0.528138	40	0	6864	0.601683	40	0	0.489681	0.425984	0.679733	0.997327
2015-04-17	450	DC	8	2	6735	1358	100	983	0.723859	50	-50	896	0.659794	50	-50	1110	0.817378	90	-10	0.324573	0.217372	0.217372	0.489681
2015-04-17	450	DC	8	3	7464	12632	40	8599	0.680731	40	0	10762	0.851963	40	0	11728	0.928436	40	0	0.89992	0.808414	0.53336	0.808414
2015-04-17	450	DC	8	4	7464	1358	100	1076	0.792342	50	-50	1080	0.795287	100	0	290	0.213549	90	-10	0.711683	0.246651	0.217372	0.217372
2015-07-10	540	DC	1	1	2000	2380	40	7379	3.10042	40	0	8339	3.50378	40	0	7265	3.05252	80	40	0.5615	0.6485	0.449	0.5645
2015-07-10	540	DC	1	2	2000	557	90	729	1.3088	100	10	755	1.35548	80	-10	856	1.5368	80	-10	0.449	0.574	0.5615	0.278
2015-07-10	540	DC	1	3	1741	4756	40	11964	2.51556	40	0	12019	2.52712	60	20	12644	2.65854	80	40	0.448593	0.757611	0.448593	0.645032
2015-07-10	540	DC	1	4	2000	602	90	891	1.48007	70	-20	819	1.36047	80	-10	817	1.35714	90	0	0.3905	0.713	0.941	0.242
2015-07-10	540	DC	2	1	3482	2026	40	4207	2.07651	40	0	5317	2.62438	60	20	4640	2.29023	80	40	0.574383	0.561746	0.278288	0.340322
2015-07-10	540	DC	2	2	3482	631	100	489	0.77496	70	-30	533	0.844691	100	0	481	0.762282	90	-10	0.489087	0.561746	0.340322	0.5
2015-07-10	540	DC	2	3	3482	5152	40	9207	1.78707	40	0	10141	1.96836	40	0	9073	1.76106	40	0	0.561746	0.648765	0.757898	0.561746
2015-07-10	540	DC	2	4	3482	665	100	528	0.793985	90	-10	643	0.966917	90	-10	501	0.753383	100	0	0.449167	0.659966	0.564618	0.340322
2015-07-10	540	DC	3	1	4595	2132	40	5780	2.71107	40	0	6905	3.23874	60	20	6065	2.84475	80	40	0.595212	0.500109	0.39086	0.39086
2015-07-10	540	DC	3	2	2639	309	50	578	1.87055	100	50	788	2.55016	80	30	813	2.63107	90	40	0.34028	0.488822	1.31262	0.488822
2015-07-10	540	DC	3	3	3031	3368	60	9945	2.95279	40	-20	13625	4.04543	40	-20	12826	3.80819	50	-10	0.745299	0.856153	0.745299	0.278126
2015-07-10	540	DC	3	4	3031	377	90	568	1.50663	80	-10	731	1.93899	90	0	711	1.88594	100	10	0.39096	0.561861	0.278126	0.278126
2015-07-10	540	DC	4	1	2639	3158	60	7142	2.26156	50	-10	8412	2.66371	50	-10	7387	2.33914	50	-10	0.488822	0.74119	0.515726	0.561576
2015-07-10	540	DC	4	2	2639	596	100	668	1.12081	80	-20	848	1.42282	90	-10	810	1.35906	90	-10	0.242137	0.564608	0.449034	0.34028
2015-07-10	540	DC	4	3	2279	4832	50	9470	1.95985	50	0	11967	2.47661	50	0	11260	2.3303	70	20	0.390945	1.24249	0.659556	0.319547
2015-07-10	540	DC	4	4	2279	781	90	711	0.910371	60	-30	827	1.0589	80	-10	790	1.01152	100	10	0.713539	0.561602	0.574227	0.278189
2015-07-10	540	DC	5	1	3482	2994	40	5181	1.73046	40	0	5901	1.97094	60	20	4987	1.66566	80	40	0.861574	0.96525	0.947157	0.278288
2015-07-10	540	DC	5	2	3482	616	90	507	0.823052	100	10	513	0.832792	80	-10	520	0.844156	100	10	0.340322	0.818782	0.449167	0.574383
2015-07-10	540	DC	5	3	6000	5005	40	7794	1.55724	50	10	8231	1.64456	60	20	8137	1.62577	60	20	0.478167	0.455833	0.429333	0.6635
2015-07-10	540	DC	5	4	6000	779	90	498	0.639281	90	0	444	0.569961	80	-10	502	0.644416	90	0	0.364333	0.419667	0.478167	1.1195
2015-07-10	540	DC	6	1	2639	4390	40	8640	1.96811	40	0	10277	2.341	50	10	10002	2.27836	80	40	0.390678	0.757863	0.34028	0.561576
2015-07-10	540	DC	6	2	2000	644	50	923	1.43323	90	40	967	1.50155	80	30	1011	1.56988	90	40	0.4885	0.7575	0.278	0.449
2015-07-10	540	DC	6	3	2000	3614	50	12637	3.49668	40	-10	13743	3.80271	40	-10	14758	4.08356	50	0	0.4885	0.645	0.8555	0.645
2015-07-10	540	DC	6	4	2297	634	80	940	1.48265	80	0	1031	1.62618	70	-10	1149	1.8123	90	10	0.488899	0.340009	0.448846	0.561602
2015-07-10	540	DC	7	1	7464	3417	50	7218	2.11238	50	0	7335	2.14662	50	0	6340	1.85543	70	20	0.613076	1	0.292872	0.515541
2015-07-10	540	DC	7	2	6735	418	90	899	2.15072	90	0	915	2.189	90	0	1109	2.65311	90	0	0.324573	1.33512	0.489681	0.406236
2015-07-10	540	DC	7	3	9856	2917	40	12197	4.18135	50	10	16814	5.76414	40	0	17473	5.99006	40	0	0.464387	0.560877	0.391234	0.538961
2015-07-10	540	DC	7	4	6735	383	70	908	2.37076	80	10	972	2.53786	50	-20	1203	3.14099	90	20	0.324573	0.929027	0.324573	0.38248
2015-07-17	600	DC	1	1	3031	4984	40	11596	2.32665	40	0	9338	1.8736	40	0	8280	1.66132	80	40	0.488948	0.856153	0.278126	0.340152
2015-07-17	600	DC	1	2	3031	1242	90	2086	1.67955	40	-50	1960	1.5781	70	-20	1574	1.26731	100	10	0.39096	0.6295	0.56175	0.489
2015-07-17	600	DC	1	3	4000	5530	40	9060	1.63834	40	0	8394	1.5179	80	40	7842	1.41808	90	50	0.489	0.74225	0.56175	0.390867
2015-07-17	600	DC	1	4	4595	1072	100	1704	1.58955	90	-10	1746	1.62873	100	0	1308	1.22015	90	-10	0.278128	0.595212	0.39086	0.391
2015-07-17	600	DC	2	1	6735	8500	50	18660	2.19529	40	-10	13238	1.55741	40	-10	12242	1.44024	40	-10	0.572532	0.591091	0.679584	0.38248
2015-07-17	600	DC	2	2	9856	2140	70	3310	1.54673	60	-10	3008	1.40561	70	0	3002	1.4028	70	0	0.277597	0.277597	0.448052	0.277597
2015-07-17	600	DC	2	3	8576	7860	40	15392	1.95827	40	0	11082	1.40992	50	10	14712	1.87176	40	0	0.979128	0.464202	0.449627	0.533815
2015-07-17	600	DC	2	4	9856	1900	80	3032	1.59579	50	-30	2534	1.33368	50	-30	2410	1.26842	90	10	0.448052	0.448052	0.277597	0.757305
2015-07-17	600	DC	3	1	7464	10524	70	22194	2.10889	40	-30	14330	1.36165	70	0	12596	1.19688	40	-30	0.808414	0.783232	0.852612	0.619403
2015-07-17	600	DC	3	2	6735	1750	90	4436	2.53486	60	-30	3738	2.136	50	-40	2766	1.58057	70	-20	0.38248	0.441854	0.516613	0.320472
2015-07-17	600	DC	3	3	8576	7148	40	21852	3.05708	40	0	14696	2.05596	60	20	13138	1.838	60	20	0.363923	0.448052	0.464387	0.464489
2015-07-17	600	DC	3	4	8576	1704	70	3730	2.18897	70	0	3044	1.78638	80	10	2338	1.37207	70	0	0.815299	0.644481	0.363923	0.242695
2015-07-17	600	DC	4	1	8576	5926	40	15410	2.6004	40	0	10370	1.74992	50	10	9604	1.62065	40	0	1.04851	0.533699	0.533699	0.448694
2015-07-17	600	DC	4	2	8576	1648	90	4106	2.4915	60	-30	2534	1.53762	90	0	2118	1.28519	90	0	0.278918	0.448694	0.448694	0.324573
2015-07-17	600	DC	4	3	8576	7816	40	19284	2.46725	40	0	10308	1.31883	50	10	11608	1.48516	50	10	0.64459	0.852612	0.278918	0.441854
2015-07-17	600	DC	4	4	6000	1552	90	3274	2.10954	40	-50	2050	1.32088	100	10	1720	1.10825	110	20	0.356667	0.364333	0.456	0.356667
2015-07-17	600	DC	5	1	8576	7920	40	19382	2.44722	40	0	13322	1.68207	60	20	12784	1.61414	60	20	0.533815	0.533815	0.533815	0.384562
2015-07-17	600	DC	5	2	8576	2162	80	4540	2.09991	60	-20	3576	1.65402	60	-20	2796	1.29325	80	0	0.899487	0.533815	0.448694	0.64459
2015-07-17	600	DC	5	3	8576	11786	40	19962	1.6937	40	0	17024	1.44443	70	30	14180	1.20312	50	10	0.703591	0.783232	0.31903	0.514925
2015-07-17	600	DC	5	4	8576	1958	90	3618	1.8478	60	-30	3252	1.66088	90	0	2464	1.25843	80	-10	0.64459	0.533699	0.31903	0.31903
2015-07-17	600	DC	6	1	4595	3566	40	8390	2.35278	40	0	7682	2.15423	60	20	7218	2.02412	40	0	0.39086	0.488822	0.680561	0.421751
2015-07-17	600	DC	6	2	3031	644	90	958	1.48758	100	10	806	1.25155	100	10	594	0.92236	100	10	0.278126	0.278126	0.278126	0.488822
2015-07-17	600	DC	6	3	3031	3628	40	4760	1.31202	40	0	3616	0.996692	60	20	3330	0.917861	80	40	0.39096	0.574081	0.515726	0.390678
2015-07-17	600	DC	6	4	3031	626	90	814	1.30032	90	0	706	1.1278	100	10	460	0.734824	100	10	0.278126	0.448846	0.319547	0.741402
2015-07-17	600	DC	7	1	7464	5642	40	13590	2.40872	40	0	10324	1.82985	40	0	8796	1.55902	40	0	0.613344	0.441854	0.246651	0.345123
2015-07-17	600	DC	7	2	7464	1256	90	4274	3.40287	90	0	2266	1.80414	100	10	1682	1.33917	100	10	0.516613	0.64459	0.31903	0.384562
2015-07-17	600	DC	7	3	8576	6774	40	12614	1.86212	40	0	9844	1.4532	70	30	7546	1.11397	50	10	0.783232	0.681514	0.242695	0.533787
2015-07-17	600	DC	7	4	8576	1112	90	2304	2.07194	80	-10	2278	2.04856	100	10	1220	1.09712	100	10	0.278918	0.441854	0.320472	0.516613
2015-07-17	600	DC	8	1	8576	5982	40	16080	2.68806	40	0	12046	2.01371	40	0	10830	1.81043	40	0	0.533815	0.681514	0.390422	0.277597
2015-07-17	600	DC	8	2	8576	2694	80	5648	2.09651	80	0	2922	1.08463	70	-10	1846	0.685226	90	10	0.533815	0.53336	0.42015	0.515541
2015-07-17	600	DC	8	3	8576	14162	40	27924	1.97176	40	0	17454	1.23245	40	0	11874	0.838441	40	0	1.04851	0.464202	0.448694	0.464202
2015-07-17	600	DC	8	4	8576	2872	90	5142	1.79039	80	-10	2596	0.9039	70	-20	1648	0.573816	90	0	0.363923	0.441854	0.42015	0.366559
1916-03-11	370	DC	1	1	6000	2644	40	5939	2.24622	40	0	5583	2.11157	60	20	5583	2.11157	70	30	0.455833	0.364333	0.242833	0.549667
1916-03-11	370	DC	1	2	7464	739	60	2533	3.4276	60	0	486	0.657645	110	50	486	0.657645	110	50	0.246651	0.516613	0.246651	0.441854
1916-03-11	370	DC	1	3	9856	4586	40	6498	1.41692	40	0	6776	1.47754	40	0	6776	1.47754	70	30	0.538961	0.448052	0.390422	0.391234
1916-03-11	370	DC	1	4	7464	699	40	2781	3.97854	40	0	535	0.765379	100	60	535	0.765379	100	60	0.345123	0.41814	0.246651	0.246651
1916-03-11	370	DC	2	1	7464	3281	40	3132	0.954587	40	0	3304	1.00701	80	40	3304	1.00701	100	60	0.246651	0.464094	0.441854	0.278918
1916-03-11	370	DC	2	2	6734	748	90	892	1.19251	90	0	312	0.417112	110	20	312	0.417112	110	20	0.324621	0.463469	0.273389	0.246651
1916-03-11	370	DC	2	3	9856	7584	40	2556	0.337025	40	0	2375	0.313159	70	30	2375	0.313159	70	30	0.709416	0.538961	0.242695	0.277597
1916-03-11	370	DC	2	4	6000	918	70	957	1.04248	70	0	284	0.309368	110	40	284	0.309368	110	40	0.242833	0.429333	0.306833	0.356667
1916-03-11	370	DC	3	1	6000	3915	50	8199	2.09425	50	0	8402	2.1461	40	-10	8402	2.1461	110	60	0.356667	0.6635	0.242833	0.246651
1916-03-11	370	DC	3	2	6000	526	80	3650	6.93916	80	0	763	1.45057	110	30	763	1.45057	110	30	0.549667	0.549667	0.244	0.549667
1916-03-11	370	DC	3	3	6734	6553	40	6407	0.97772	40	0	7042	1.07462	50	10	7042	1.07462	40	0	0.489753	0.781259	0.679537	0.217404
1916-03-11	370	DC	3	4	6734	560	70	2946	5.26071	70	0	815	1.45536	100	30	815	1.45536	90	20	0.489753	0.679834	0.355212	0.324621
1916-03-11	370	DC	4	1	7464	4799	40	7430	1.54824	40	0	7231	1.50677	40	0	7231	1.50677	100	60	0.53336	0.41814	0.320472	0.41814
1916-03-11	370	DC	4	2	7464	864	90	3133	3.62616	90	0	555	0.642361	110	20	555	0.642361	100	10	0.808414	0.516613	0.515541	0.345123
1916-03-11	370	DC	4	3	7464	6270	40	6962	1.11037	40	0	6670	1.0638	50	10	6670	1.0638	50	10	0.41814	0.61321	0.246651	0.266199
1916-03-11	370	DC	4	4	6000	846	70	3018	3.56738	70	0	607	0.717494	110	40	607	0.717494	100	30	0.244	0.242833	0.641333	0.356667
1916-03-11	370	DC	5	1	7464	2846	40	6707	2.35664	40	0	8042	2.82572	80	40	8042	2.82572	80	40	0.613344	0.516613	0.516613	0.217372
1916-03-11	370	DC	5	2	7464	467	70	3372	7.22056	70	0	947	2.02784	80	10	947	2.02784	110	40	0.246651	0.320472	0.345123	0.266199
1916-03-11	370	DC	5	3	7464	6955	40	8365	1.20273	40	0	8321	1.19641	50	10	8321	1.19641	70	30	0.808414	0.345123	0.740622	0.41814
1916-03-11	370	DC	5	4	7464	497	90	3765	7.57545	90	0	756	1.52113	80	-10	756	1.52113	100	10	0.83829	0.345123	0.246651	0.217372
1916-03-11	370	DC	6	1	7464	3180	40	6151	1.93428	40	0	9794	3.07987	40	0	9794	3.07987	90	50	0.613344	0.613344	0.515541	0.345123
1916-03-11	370	DC	6	2	6000	826	60	2933	3.55085	60	0	1430	1.73123	100	40	1430	1.73123	110	50	0.364333	0.242833	0.244	0.244
1916-03-11	370	DC	6	3	9856	11079	40	4806	0.433794	40	0	10965	0.98971	50	10	10965	0.98971	70	30	0.612216	0.277597	0.390422	0.277597
1916-03-11	370	DC	6	4	7464	769	70	2108	2.74122	70	0	1073	1.39532	60	-10	1073	1.39532	110	40	0.613076	0.246651	0.320472	0.278918
1916-03-11	370	DC	7	1	8576	3390	40	6094	1.79764	40	0	7008	2.06726	60	20	7008	2.06726	40	0	0.619403	0.363923	0.31903	0.278918
1916-03-11	370	DC	7	2	9856	998	80	2789	2.79459	80	0	598	0.599198	100	20	598	0.599198	100	20	0.681514	0.390422	0.242695	0.277597
1916-03-11	370	DC	7	3	9856	11050	40	5048	0.456833	40	0	5577	0.504706	40	0	5577	0.504706	50	10	0.612216	0.242695	0.634842	0.449627
1916-03-11	370	DC	7	4	6000	959	60	2297	2.3952	60	0	549	0.572471	110	50	549	0.572471	100	40	0.242833	0.242833	0.429333	0.364333
1916-03-11	370	DC	8	1	8576	2421	50	5914	2.44279	50	0	8770	3.62247	70	20	8770	3.62247	70	20	0.64459	0.619403	0.464202	0.363923
1916-03-11	370	DC	8	2	6000	222	90	2520	11.3514	90	0	1187	5.34685	70	-20	1187	5.34685	110	20	0.494833	0.429333	0.364333	0.378931
1916-03-11	370	DC	8	3	9856	3126	40	4966	1.58861	40	0	9588	3.06718	70	30	9588	3.06718	70	30	0.634842	0.538961	0.78267	0.277228
1916-03-11	370	DC	8	4	9856	206	100	2351	11.4126	100	0	1039	5.04369	80	-20	1039	5.04369	100	0	0.538961	0.464387	0.560877	0.277597
2016-04-15	410	DC	1	1	2000	1599	90	1729	1.0813	90	0	3432	2.14634	90	0	4850	3.03315	90	0	0.278	0.449	0.645	0.278
2016-04-15	410	DC	1	2	2000	142	90	279	1.96479	90	0	546	3.84507	90	0	976	6.87324	100	10	0.34	0.3905	0.3905	0.278
2016-04-15	410	DC	1	3	2297	1915	80	2650	1.38381	90	10	3491	1.82298	90	10	4820	2.51697	100	20	0.301698	0.744885	0.390945	0.340009
2016-04-15	410	DC	1	4	2000	160	90	277	1.73125	90	0	546	3.4125	90	0	1070	6.6875	90	0	0.278	0.3905	0.488822	0.488822
2016-04-15	410	DC	2	1	2639	1610	90	1824	1.13292	90	0	2579	1.60186	100	10	2838	1.76273	90	0	0.488822	0.278	0.488822	0.574081
2016-04-15	410	DC	2	2	2000	180	80	247	1.37222	90	10	500	2.77778	90	10	764	4.24444	100	20	0.3465	0.7575	0.301698	0.278
2016-04-15	410	DC	2	3	2000	2187	90	2827	1.29264	80	-10	4234	1.93599	90	0	4692	2.1454	90	0	0.3905	0.3905	0.414454	0.390945
2016-04-15	410	DC	2	4	2000	192	80	262	1.36458	80	0	475	2.47396	100	20	892	4.64583	90	10	0.278	0.278	0.278	0.278001
2016-04-15	410	DC	3	1	2000	1950	90	2262	1.16	90	0	2659	1.36359	80	-10	3578	1.83487	90	0	0.5885	0.278	0.278	0.278
2016-04-15	410	DC	3	2	2000	179	100	170	0.949721	100	0	371	2.07263	110	10	754	4.21229	110	10	0.741	0.278	0.278	0.3905
2016-04-15	410	DC	3	3	2000	2293	80	2507	1.09333	90	10	3129	1.36459	80	0	4016	1.75142	80	0	0.645	0.278	0.278	0.4885
2016-04-15	410	DC	3	4	2000	250	100	210	0.84	100	0	340	1.36	90	-10	748	2.992	90	-10	0.278	0.3905	0.278	0.5615
2016-04-15	410	DC	4	1	2639	2490	80	3637	1.46064	100	20	4727	1.89839	90	10	5004	2.00964	100	20	0.574081	0.3905	0.39096	0.516001
2016-04-15	410	DC	4	2	3031	327	100	493	1.50765	110	10	870	2.66055	100	0	1148	3.5107	110	10	0.499835	0.39058	0.448593	0.278001
2016-04-15	410	DC	4	3	2000	3329	70	4610	1.3848	70	0	6094	1.83058	80	10	5792	1.73986	90	20	0.7575	0.449	0.3905	0.3905
2016-04-15	410	DC	4	4	2000	301	90	349	1.15947	80	-10	710	2.3588	90	0	1242	4.12625	90	0	0.278	0.278	0.476	0.27825
2016-04-15	410	DC	5	1	3031	1803	80	2285	1.26733	100	20	2743	1.52135	100	20	2924	1.62174	100	20	0.561861	0.278136	0.446002	0.574081
2016-04-15	410	DC	5	2	2639	217	90	321	1.47926	90	0	433	1.99539	100	10	586	2.70046	110	20	0.390678	0.278	0.367	0.4885
2016-04-15	410	DC	5	3	2000	2351	60	3173	1.34964	80	20	3835	1.63122	80	20	4188	1.78137	90	30	0.278	0.278	0.390678	0.295945
2016-04-15	410	DC	5	4	2639	241	90	327	1.35685	90	0	443	1.83817	90	0	650	2.6971	110	20	0.278136	0.278136	0.278136	0.295945
2016-04-15	410	DC	6	1	2297	2425	90	2485	1.02474	80	-10	3920	1.61649	90	0	5340	2.20206	90	0	0.659556	0.390945	0.278	0.3905
2016-04-15	410	DC	6	2	2639	639	80	335	0.524257	90	10	580	0.907668	90	10	1312	2.05321	100	20	0.574081	0.574081	0.278	0.449
2016-04-15	410	DC	6	3	2297	3656	70	2773	0.758479	90	20	4197	1.14798	90	20	6384	1.74617	90	20	0.512407	0.488822	0.278136	0.242137
2016-04-15	410	DC	6	4	2639	469	90	290	0.618337	90	0	572	1.21962	90	0	1186	2.52878	110	20	0.65972	0.338	0.3905	0.3905
2016-04-15	410	DC	7	1	2639	1732	80	1974	1.13972	90	10	4191	2.41975	90	10	4798	2.77021	90	10	0.446002	0.4885	0.278	0.367
2016-04-15	410	DC	7	2	2639	257	90	302	1.1751	90	0	706	2.74708	90	0	1148	4.46693	100	10	0.278136	0.278001	0.448593	0.319357
2016-04-15	410	DC	7	3	2297	2206	70	4299	1.94878	70	0	3995	1.81097	90	20	5346	2.42339	80	10	0.597736	0.278	0.645	0.3195
2016-04-15	410	DC	7	4	2639	243	90	1023	4.20988	90	0	610	2.51029	90	0	1122	4.61728	100	10	0.262599	0.278	0.645	0.278
2016-04-15	410	DC	8	1	1576	2363	60	3517	1.48836	80	20	4245	1.79645	90	30	3798	1.60728	100	40	0.728426	0.278001	0.277704	0.319261
2016-04-15	410	DC	8	2	2297	411	100	807	1.9635	90	-10	1201	2.92214	90	-10	1458	3.54745	100	0	1.12973	0.278001	0.5885	0.242
2016-04-15	410	DC	8	3	2639	3640	90	6339	1.74148	70	-20	7856	2.15824	90	0	6656	1.82857	90	0	0.744979	0.448593	0.278001	0.278001
2016-04-15	410	DC	8	4	2297	304	90	788	2.59211	90	0	1182	3.88816	90	0	1314	4.32237	100	10	0.448846	0.448593	0.448593	0.319357

## Sheet: Q10
Before	1st	2nd	3rd
0.561172	1.24182	0.4888	0.574383
0.448593	0.659391	0.278001	0.39058
1.02369	0.650285	0.280386	0.578763
0.653796	0.394032	0.280386	0.49276
0.4885	0.449	0.278001	0.645032
0.278	0.6595	0.278	0.278
0.65975	0.7135	0.48901	0.57432
0.449	0.27825	0.39096	0.574398
0.64532	1.3058	0.390678	0.449034
0.390678	0.574227	0.277704	0.740765
0.574	0.574	0.449	0.449
0.5615	0.983	0.278126	0.713296
0.574398	0.745299	0.561861	0.574398
0.278126	0.713296	0.278126	0.390945
0.27825	0.81325	0.6295	0.5745
0.449	0.6295	0.6295	0.3195
1.03816	1.03816	0.217372	0.679733
0.217372	0.929027	0.425984	0.278918
0.549667	0.6635	0.61321	0.53336
0.242833	0.642667	0.449627	0.277597
1.2523	0.89118	0.516613	0.324573
0.750768	0.948662	0.448052	0.277597
0.488822	0.488822	0.345123	0.516613
0.42554	0.81925	0.278136	0.390678
0.561576	0.449507	0.561576	0.449507
0.425493	0.574507	0.278325	0.449507
0.936763	0.70485	0.277597	0.277597
0.246651	0.345123	0.390422	0.277597
0.489681	0.425984	0.679733	0.997327
0.324573	0.217372	0.217372	0.489681
0.89992	0.808414	0.53336	0.808414
0.711683	0.246651	0.217372	0.217372
0.5615	0.6485	0.449	0.5645
0.449	0.574	0.5615	0.278
0.448593	0.757611	0.448593	0.645032
0.3905	0.713	0.941	0.242
0.574383	0.561746	0.278288	0.340322
0.489087	0.561746	0.340322	0.5
0.561746	0.648765	0.757898	0.561746
0.449167	0.659966	0.564618	0.340322
0.595212	0.500109	0.39086	0.39086
0.34028	0.488822	1.31262	0.488822
0.745299	0.856153	0.745299	0.278126
0.39096	0.561861	0.278126	0.278126
0.488822	0.74119	0.515726	0.561576
0.242137	0.564608	0.449034	0.34028
0.390945	1.24249	0.659556	0.319547
0.713539	0.561602	0.574227	0.278189
0.861574	0.96525	0.947157	0.278288
0.340322	0.818782	0.449167	0.574383
0.478167	0.455833	0.429333	0.6635
0.364333	0.419667	0.478167	1.1195
0.390678	0.757863	0.34028	0.561576
0.4885	0.7575	0.278	0.449
0.4885	0.645	0.8555	0.645
0.488899	0.340009	0.448846	0.561602
0.613076	1	0.292872	0.515541
0.324573	1.33512	0.489681	0.406236
0.464387	0.560877	0.391234	0.538961
0.324573	0.929027	0.324573	0.38248
0.488948	0.856153	0.278126	0.340152
0.39096	0.6295	0.56175	0.489
0.489	0.74225	0.56175	0.390867
0.278128	0.595212	0.39086	0.391
0.572532	0.591091	0.679584	0.38248
0.277597	0.277597	0.448052	0.277597
0.979128	0.464202	0.449627	0.533815
0.448052	0.448052	0.277597	0.757305
0.808414	0.783232	0.852612	0.619403
0.38248	0.441854	0.516613	0.320472
0.363923	0.448052	0.464387	0.464489
0.815299	0.644481	0.363923	0.242695
1.04851	0.533699	0.533699	0.448694
0.278918	0.448694	0.448694	0.324573
0.64459	0.852612	0.278918	0.441854
0.356667	0.364333	0.456	0.356667
0.533815	0.533815	0.533815	0.384562
0.899487	0.533815	0.448694	0.64459
0.703591	0.783232	0.31903	0.514925
0.64459	0.533699	0.31903	0.31903
0.39086	0.488822	0.680561	0.421751
0.278126	0.278126	0.278126	0.488822
0.39096	0.574081	0.515726	0.390678
0.278126	0.448846	0.319547	0.741402
0.613344	0.441854	0.246651	0.345123
0.516613	0.64459	0.31903	0.384562
0.783232	0.681514	0.242695	0.533787
0.278918	0.441854	0.320472	0.516613
0.533815	0.681514	0.390422	0.277597
0.533815	0.53336	0.42015	0.515541
1.04851	0.464202	0.448694	0.464202
0.363923	0.441854	0.42015	0.366559
0.455833	0.364333	0.242833	0.549667
0.246651	0.516613	0.246651	0.441854
0.538961	0.448052	0.390422	0.391234
0.345123	0.41814	0.246651	0.246651
0.246651	0.464094	0.441854	0.278918
0.324621	0.463469	0.273389	0.246651
0.709416	0.538961	0.242695	0.277597
0.242833	0.429333	0.306833	0.356667
0.356667	0.6635	0.242833	0.246651
0.549667	0.549667	0.244	0.549667
0.489753	0.781259	0.679537	0.217404
0.489753	0.679834	0.355212	0.324621
0.53336	0.41814	0.320472	0.41814
0.808414	0.516613	0.515541	0.345123
0.41814	0.61321	0.246651	0.266199
0.244	0.242833	0.641333	0.356667
0.613344	0.516613	0.516613	0.217372
0.246651	0.320472	0.345123	0.266199
0.808414	0.345123	0.740622	0.41814
0.83829	0.345123	0.246651	0.217372
0.613344	0.613344	0.515541	0.345123
0.364333	0.242833	0.244	0.244
0.612216	0.277597	0.390422	0.277597
0.613076	0.246651	0.320472	0.278918
0.619403	0.363923	0.31903	0.278918
0.681514	0.390422	0.242695	0.277597
0.612216	0.242695	0.634842	0.449627
0.242833	0.242833	0.429333	0.364333
0.64459	0.619403	0.464202	0.363923
0.494833	0.429333	0.364333	0.378931
0.634842	0.538961	0.78267	0.277228
0.538961	0.464387	0.560877	0.277597
0.278	0.449	0.645	0.278
0.34	0.3905	0.3905	0.278
0.301698	0.744885	0.390945	0.340009
0.278	0.3905	0.488822	0.488822
0.488822	0.278	0.488822	0.574081
0.3465	0.7575	0.301698	0.278
0.3905	0.3905	0.414454	0.390945
0.278	0.278	0.278	0.278001
0.5885	0.278	0.278	0.278
0.741	0.278	0.278	0.3905
0.645	0.278	0.278	0.4885
0.278	0.3905	0.278	0.5615
0.574081	0.3905	0.39096	0.516001
0.499835	0.39058	0.448593	0.278001
0.7575	0.449	0.3905	0.3905
0.278	0.278	0.476	0.27825
0.561861	0.278136	0.446002	0.574081
0.390678	0.278	0.367	0.4885
0.278	0.278	0.390678	0.295945
0.278136	0.278136	0.278136	0.295945
0.659556	0.390945	0.278	0.3905
0.574081	0.574081	0.278	0.449
0.512407	0.488822	0.278136	0.242137
0.65972	0.338	0.3905	0.3905
0.446002	0.4885	0.278	0.367
0.278136	0.278001	0.448593	0.319357
0.597736	0.278	0.645	0.3195
0.262599	0.278	0.645	0.278
0.728426	0.278001	0.277704	0.319261
1.12973	0.278001	0.5885	0.242
0.744979	0.448593	0.278001	0.278001
0.448846	0.448593	0.448593	0.319357

## Sheet: Q10 Fig
箱ひげ図
BellCurve for Excel (version 3.21)
Social Survey Research Information Co., Ltd.
2021/09/16 10:43:08
ブック / シート / 範囲	S DC.xlsx / Q10 / A1:D157
設定オプション（以下7行を非表示にしています。再表示で展開します。）
データ入力範囲	A1:D157
列ごと	True
先頭行をラベルとして使用	True
縦方向	True
自動	True
3 10%─Q1─Med─Q3─90%	True
基本統計量
変 数	Before	1st	2nd	3rd
n	156	156	156	156
平 均	0.516296	0.546347	0.428018	0.415787
不偏分散	0.043022	0.0507862	0.02912	0.0230616
標準偏差	0.207418	0.225358	0.170646	0.151861
最小値	0.217372	0.217372	0.217372	0.217372
第1四分位数	0.356667	0.3905	0.278136	0.278279
中央値	0.488974	0.516613	0.390952	0.3905
第3四分位数	0.614859	0.660849	0.515587	0.515541
最大値	1.2523	1.33512	1.31262	1.1195
四分位範囲	0.258192	0.270349	0.237452	0.237263
箱ひげ図データ
変 数	Before	1st	2nd	3rd
上側外れ値	1.2523	1.33512	1.31262	1.1195
	1.12973	1.3058	0.947157	0.997327
	1.04851	1.24249	0.941	0.808414
	1.04851	1.24182	0.8555	0.757305
	1.03816	1.03816	0.852612	0.741402
	1.02369	1	0.78267	0.740765
	0.979128	0.983	0.757898	0.713296
	0.936763	0.96525	0.745299	0.679733
	0.89992	0.948662	0.740622	0.6635
	0.899487	0.929027	0.680561	0.645032
	0.861574	0.929027	0.679733	0.645032
	0.83829	0.89118	0.679584	0.645
	0.815299	0.856153	0.679537	0.64459
	0.808414	0.856153	0.659556	0.619403
	0.808414	0.852612		0.578763
	0.808414	0.81925		0.5745
90ﾊﾟｰｾﾝﾀｲﾙ	0.783232	0.818782	0.645	0.574398
第3四分位数	0.614859	0.660849	0.515587	0.515541
中央値	0.488974	0.516613	0.390952	0.3905
第1四分位数	0.356667	0.3905	0.278136	0.278279
10ﾊﾟｰｾﾝﾀｲﾙ	0.278	0.278	0.277597	0.277597
下側外れ値	0.217372	0.217372	0.217372	0.217372
	0.242137	0.242695	0.217372	0.217372
	0.242833	0.242833	0.217372	0.217372
	0.242833	0.242833	0.242695	0.217404
	0.242833	0.242833	0.242695	0.242
	0.244	0.246651	0.242695	0.242
	0.246651	0.246651	0.242833	0.242137
	0.246651	0.277597	0.242833	0.242695
	0.246651	0.277597	0.244	0.244
	0.246651		0.244	0.246651
	0.262599		0.246651	0.246651
	0.277597		0.246651	0.246651
			0.246651	0.266199
			0.246651	0.266199
			0.246651	0.277228
			0.273389
グラフ用データ
変 数	Before	1st	2nd	3rd
箱の境界1	0.356667	0.3905	0.278136	0.278279
中央線	0.132307	0.126113	0.112817	0.112221
箱の境界2	0.125885	0.144236	0.124635	0.125041
ひげの長さ1	-0.0786667	-0.1125	-0.000538255	-0.000681352
ひげの長さ2	0.168373	0.157933	0.129413	0.0588566
上側外れ値	X座標	下側外れ値	X座標
1.2523	1	0.217372	1
1.12973	1	0.242137	1
1.04851	1	0.242833	1
1.04851	1	0.242833	1
1.03816	1	0.242833	1
1.02369	1	0.244	1
0.979128	1	0.246651	1
0.936763	1	0.246651	1
0.89992	1	0.246651	1
0.899487	1	0.246651	1
0.861574	1	0.262599	1
0.83829	1	0.277597	1
0.815299	1	0.217372	2
0.808414	1	0.242695	2
0.808414	1	0.242833	2
0.808414	1	0.242833	2
1.33512	2	0.242833	2
1.3058	2	0.246651	2
1.24249	2	0.246651	2
1.24182	2	0.277597	2
1.03816	2	0.277597	2
1	2	0.217372	3
0.983	2	0.217372	3
0.96525	2	0.217372	3
0.948662	2	0.242695	3
0.929027	2	0.242695	3
0.929027	2	0.242695	3
0.89118	2	0.242833	3
0.856153	2	0.242833	3
0.856153	2	0.244	3
0.852612	2	0.244	3
0.81925	2	0.246651	3
1.31262	3	0.246651	3
0.947157	3	0.246651	3
0.941	3	0.246651	3
0.8555	3	0.246651	3
0.852612	3	0.273389	3
0.78267	3	0.217372	4
0.757898	3	0.217372	4
0.745299	3	0.217372	4
0.740622	3	0.217404	4
0.680561	3	0.242	4
0.679733	3	0.242	4
0.679584	3	0.242137	4
0.679537	3	0.242695	4
0.659556	3	0.244	4
1.1195	4	0.246651	4
0.997327	4	0.246651	4
0.808414	4	0.246651	4
0.757305	4	0.266199	4
0.741402	4	0.266199	4
0.740765	4	0.277228	4
0.713296	4
0.679733	4
0.6635	4
0.645032	4
0.645032	4
0.645	4
0.64459	4
0.619403	4
0.578763	4
0.5745	4

## Sheet: Ratio
#1比	#2比	#3比
2.4416	1.62532	1.46036
2.24803	9.52756	9.52756
2.32225	1.51866	1.26798
4.27826	5.39565	5.39565
2.02447	2.08351	1.52234
1.35507	1.01449	1.47826
2.19895	2.96188	1.4312
5.785	1.845	1.845
1.70378	1.29086	1.18844
0.979424	0.49177	0.786008
1.68643	1.18229	1.116
1.45517	0.762069	1.44138
2.14475	1.91911	1.93094
2.80242	8.64113	8.64113
2.25708	2.05011	1.88141
3.18349	1.19725	1.19725
1.752	1.56	1.35867
5.86598	4.91753	4.91753
2.60888	5.24756	1.34345
3.77083	4.91667	4.91667
2.61888	1.93724	1.32347
8.67293	4.66165	4.66165
3.39507	2.94845	1.10949
6.13298	4.0266	4.0266
1.06425	1.04145	1.03109
0.698454	0.425258	0.515464
0.95908	0.956691	0.733572
2.14224	0.831897	1.17241
0.462219	0.528138	0.601683
0.723859	0.659794	0.817378
0.680731	0.851963	0.928436
0.792342	0.795287	0.213549
3.10042	3.50378	3.05252
1.3088	1.35548	1.5368
2.51556	2.52712	2.65854
1.48007	1.36047	1.35714
2.07651	2.62438	2.29023
0.77496	0.844691	0.762282
1.78707	1.96836	1.76106
0.793985	0.966917	0.753383
2.71107	3.23874	2.84475
1.87055	2.55016	2.63107
2.95279	4.04543	3.80819
1.50663	1.93899	1.88594
2.26156	2.66371	2.33914
1.12081	1.42282	1.35906
1.95985	2.47661	2.3303
0.910371	1.0589	1.01152
1.73046	1.97094	1.66566
0.823052	0.832792	0.844156
1.55724	1.64456	1.62577
0.639281	0.569961	0.644416
1.96811	2.341	2.27836
1.43323	1.50155	1.56988
3.49668	3.80271	4.08356
1.48265	1.62618	1.8123
2.11238	2.14662	1.85543
2.15072	2.189	2.65311
4.18135	5.76414	5.99006
2.37076	2.53786	3.14099
2.32665	1.8736	1.66132
1.67955	1.5781	1.26731
1.63834	1.5179	1.41808
1.58955	1.62873	1.22015
2.19529	1.55741	1.44024
1.54673	1.40561	1.4028
1.95827	1.40992	1.87176
1.59579	1.33368	1.26842
2.10889	1.36165	1.19688
2.53486	2.136	1.58057
3.05708	2.05596	1.838
2.18897	1.78638	1.37207
2.6004	1.74992	1.62065
2.4915	1.53762	1.28519
2.46725	1.31883	1.48516
2.10954	1.32088	1.10825
2.44722	1.68207	1.61414
2.09991	1.65402	1.29325
1.6937	1.44443	1.20312
1.8478	1.66088	1.25843
2.35278	2.15423	2.02412
1.48758	1.25155	0.92236
1.31202	0.996692	0.917861
1.30032	1.1278	0.734824
2.40872	1.82985	1.55902
3.40287	1.80414	1.33917
1.86212	1.4532	1.11397
2.07194	2.04856	1.09712
2.68806	2.01371	1.81043
2.09651	1.08463	0.685226
1.97176	1.23245	0.838441
1.79039	0.9039	0.573816
2.24622	2.11157	2.11157
3.4276	0.657645	0.657645
1.41692	1.47754	1.47754
3.97854	0.765379	0.765379
0.954587	1.00701	1.00701
1.19251	0.417112	0.417112
0.337025	0.313159	0.313159
1.04248	0.309368	0.309368
2.09425	2.1461	2.1461
6.93916	1.45057	1.45057
0.97772	1.07462	1.07462
5.26071	1.45536	1.45536
1.54824	1.50677	1.50677
3.62616	0.642361	0.642361
1.11037	1.0638	1.0638
3.56738	0.717494	0.717494
2.35664	2.82572	2.82572
7.22056	2.02784	2.02784
1.20273	1.19641	1.19641
7.57545	1.52113	1.52113
1.93428	3.07987	3.07987
3.55085	1.73123	1.73123
0.433794	0.98971	0.98971
2.74122	1.39532	1.39532
1.79764	2.06726	2.06726
2.79459	0.599198	0.599198
0.456833	0.504706	0.504706
2.3952	0.572471	0.572471
2.44279	3.62247	3.62247
11.3514	5.34685	5.34685
1.58861	3.06718	3.06718
11.4126	5.04369	5.04369
1.0813	2.14634	3.03315
1.96479	3.84507	6.87324
1.38381	1.82298	2.51697
1.73125	3.4125	6.6875
1.13292	1.60186	1.76273
1.37222	2.77778	4.24444
1.29264	1.93599	2.1454
1.36458	2.47396	4.64583
1.16	1.36359	1.83487
0.949721	2.07263	4.21229
1.09333	1.36459	1.75142
0.84	1.36	2.992
1.46064	1.89839	2.00964
1.50765	2.66055	3.5107
1.3848	1.83058	1.73986
1.15947	2.3588	4.12625
1.26733	1.52135	1.62174
1.47926	1.99539	2.70046
1.34964	1.63122	1.78137
1.35685	1.83817	2.6971
1.02474	1.61649	2.20206
0.524257	0.907668	2.05321
0.758479	1.14798	1.74617
0.618337	1.21962	2.52878
1.13972	2.41975	2.77021
1.1751	2.74708	4.46693
1.94878	1.81097	2.42339
4.20988	2.51029	4.61728
1.48836	1.79645	1.60728
1.9635	2.92214	3.54745
1.74148	2.15824	1.82857
2.59211	3.88816	4.32237

## Sheet: Threshold
Before	1st	2nd	3rd
40	40	90	70
100	90	110	110
40	40	50	80
90	90	110	110
40	40	70	50
100	80	90	100
40	40	60	70
100	100	110	110
40	40	60	40
80	100	100	110
50	40	40	40
60	90	100	90
50	40	60	50
100	100	100	110
40	40	40	40
100	100	100	110
50	50	50	50
100	100	110	110
40	40	50	40
100	100	100	110
50	40	80	70
100	100	100	110
40	40	40	50
100	100	110	110
40	40	70	90
100	100	100	100
40	40	50	50
100	100	100	100
40	40	40	40
100	50	50	90
40	40	40	40
100	50	100	90
40	40	40	80
90	100	80	80
40	40	60	80
90	70	80	90
40	40	60	80
100	70	100	90
40	40	40	40
100	90	90	100
40	40	60	80
50	100	80	90
60	40	40	50
90	80	90	100
60	50	50	50
100	80	90	90
50	50	50	70
90	60	80	100
40	40	60	80
90	100	80	100
40	50	60	60
90	90	80	90
40	40	50	80
50	90	80	90
50	40	40	50
80	80	70	90
50	50	50	70
90	90	90	90
40	50	40	40
70	80	50	90
40	40	40	80
90	40	70	100
40	40	80	90
100	90	100	90
50	40	40	40
70	60	70	70
40	40	50	40
80	50	50	90
70	40	70	40
90	60	50	70
40	40	60	60
70	70	80	70
40	40	50	40
90	60	90	90
40	40	50	50
90	40	100	110
40	40	60	60
80	60	60	80
40	40	70	50
90	60	90	80
40	40	60	40
90	100	100	100
40	40	60	80
90	90	100	100
40	40	40	40
90	90	100	100
40	40	70	50
90	80	100	100
40	40	40	40
80	80	70	90
40	40	40	40
90	80	70	90
40	40	60	70
60	60	110	110
40	40	40	70
40	40	100	100
40	40	80	100
90	90	110	110
40	40	70	70
70	70	110	110
50	50	40	110
80	80	110	110
40	40	50	40
70	70	100	90
40	40	40	100
90	90	110	100
40	40	50	50
70	70	110	100
40	40	80	80
70	70	80	110
40	40	50	70
90	90	80	100
40	40	40	90
60	60	100	110
40	40	50	70
70	70	60	110
40	40	60	40
80	80	100	100
40	40	40	50
60	60	110	100
50	50	70	70
90	90	70	110
40	40	70	70
100	100	80	100
90	90	90	90
90	90	90	100
80	90	90	100
90	90	90	90
90	90	100	90
80	90	90	100
90	80	90	90
80	80	100	90
90	90	80	90
100	100	110	110
80	90	80	80
100	100	90	90
80	100	90	100
100	110	100	110
70	70	80	90
90	80	90	90
80	100	100	100
90	90	100	110
60	80	80	90
90	90	90	110
90	80	90	90
80	90	90	100
70	90	90	90
90	90	90	110
80	90	90	90
90	90	90	100
70	70	90	80
90	90	90	100
60	80	90	100
100	90	90	100
90	70	90	90
90	90	90	100

## Sheet: Th Fig
箱ひげ図
BellCurve for Excel (version 3.21)
Social Survey Research Information Co., Ltd.
2021/09/15 18:24:52
ブック / シート / 範囲	S DC.xlsx / Threshold / A1:D157
設定オプション（以下7行を非表示にしています。再表示で展開します。）
データ入力範囲	A1:D157
列ごと	True
先頭行をラベルとして使用	True
縦方向	True
自動	True
3 10%─Q1─Med─Q3─90%	True
基本統計量
変 数	Before	1st	2nd	3rd
n	156	156	156	156
平 均	68.2692	66.0897	75.8974	82.6923
不偏分散	556.34	563.321	509.512	521.737
標準偏差	23.5869	23.7344	22.5724	22.8416
最小値	40	40	40	40
第1四分位数	40	40	57.5	70
中央値	70	70	80	90
第3四分位数	90	90	90	100
最大値	100	110	110	110
四分位範囲	50	50	32.5	30
箱ひげ図データ
変 数	Before	1st	2nd	3rd
上側外れ値		110	110
			110
			110
			110
			110
			110
			110
			110
			110
			110
			110
			110
			110
90ﾊﾟｰｾﾝﾀｲﾙ	100	100	100	110
第3四分位数	90	90	90	100
中央値	70	70	80	90
第1四分位数	40	40	57.5	70
10ﾊﾟｰｾﾝﾀｲﾙ			40	40
グラフ用データ
変 数	Before	1st	2nd	3rd
箱の境界1	40	40	57.5	70
中央線	30	30	22.5	20
箱の境界2	20	20	10	10
ひげの長さ1			-17.5	-30
ひげの長さ2	10	10	10	10
上側外れ値	X座標
110	2
110	3
110	3
110	3
110	3
110	3
110	3
110	3
110	3
110	3
110	3
110	3
110	3
110	3

## Sheet: Th change
th差1	th差2	th差3
0	50	30
-10	10	10
0	10	40
0	20	20
0	30	10
-20	-10	0
0	20	30
0	10	10
0	20	0
20	20	30
-10	-10	-10
30	40	30
-10	10	0
0	0	10
0	0	0
0	0	10
0	0	0
0	10	10
0	10	0
0	0	10
-10	30	20
0	0	10
0	0	10
0	10	10
0	30	50
0	0	0
0	10	10
0	0	0
0	0	0
-50	-50	-10
0	0	0
-50	0	-10
0	0	40
10	-10	-10
0	20	40
-20	-10	0
0	20	40
-30	0	-10
0	0	0
-10	-10	0
0	20	40
50	30	40
-20	-20	-10
-10	0	10
-10	-10	-10
-20	-10	-10
0	0	20
-30	-10	10
0	20	40
10	-10	10
10	20	20
0	-10	0
0	10	40
40	30	40
-10	-10	0
0	-10	10
0	0	20
0	0	0
10	0	0
10	-20	20
0	0	40
-50	-20	10
0	40	50
-10	0	-10
-10	-10	-10
-10	0	0
0	10	0
-30	-30	10
-30	0	-30
-30	-40	-20
0	20	20
0	10	0
0	10	0
-30	0	0
0	10	10
-50	10	20
0	20	20
-20	-20	0
0	30	10
-30	0	-10
0	20	0
10	10	10
0	20	40
0	10	10
0	0	0
0	10	10
0	30	10
-10	10	10
0	0	0
0	-10	10
0	0	0
-10	-20	0
0	20	30
0	50	50
0	0	30
0	60	60
0	40	60
0	20	20
0	30	30
0	40	40
0	-10	60
0	30	30
0	10	0
0	30	20
0	0	60
0	20	10
0	10	10
0	40	30
0	40	40
0	10	40
0	10	30
0	-10	10
0	0	50
0	40	50
0	10	30
0	-10	40
0	20	0
0	20	20
0	0	10
0	50	40
0	20	20
0	-20	20
0	30	30
0	-20	0
0	0	0
0	0	10
10	10	20
0	0	0
0	10	0
10	10	20
-10	0	0
0	20	10
0	-10	0
0	10	10
10	0	0
0	-10	-10
20	10	20
10	0	10
0	10	20
-10	0	0
20	20	20
0	10	20
20	20	30
0	0	20
-10	0	0
10	10	20
20	20	20
0	0	20
10	10	10
0	0	10
0	20	10
0	0	10
20	30	40
-10	-10	0
-20	0	0
0	0	10

## Sheet: FR
Before	1st	2nd	3rd
2346	5728	3813	3426
254	571	2420	2420
2948	6846	4477	3738
230	984	1241	1241
1880	3806	3917	2862
276	374	280	408
2282	5018	6759	3266
200	1157	369	369
2802	4774	3617	3330
486	476	239	382
3862	6513	4566	4310
290	422	221	418
2114	4534	4057	4082
248	695	2143	2143
2614	5900	5359	4918
218	694	261	261
1500	2628	2340	2038
194	1138	954	954
1846	4816	9687	2480
192	724	944	944
1960	5133	3797	2594
266	2307	1240	1240
2192	7442	6463	2432
188	1153	757	757
1930	2054	2010	1990
388	271	165	200
3348	3211	3203	2456
232	497	193	272
11408	5273	6025	6864
1358	983	896	1110
12632	8599	10762	11728
1358	1076	1080	290
2380	7379	8339	7265
557	729	755	856
4756	11964	12019	12644
602	891	819	817
2026	4207	5317	4640
631	489	533	481
5152	9207	10141	9073
665	528	643	501
2132	5780	6905	6065
309	578	788	813
3368	9945	13625	12826
377	568	731	711
3158	7142	8412	7387
596	668	848	810
4832	9470	11967	11260
781	711	827	790
2994	5181	5901	4987
616	507	513	520
5005	7794	8231	8137
779	498	444	502
4390	8640	10277	10002
644	923	967	1011
3614	12637	13743	14758
634	940	1031	1149
3417	7218	7335	6340
418	899	915	1109
2917	12197	16814	17473
383	908	972	1203
4984	11596	9338	8280
1242	2086	1960	1574
5530	9060	8394	7842
1072	1704	1746	1308
8500	18660	13238	12242
2140	3310	3008	3002
7860	15392	11082	14712
1900	3032	2534	2410
10524	22194	14330	12596
1750	4436	3738	2766
7148	21852	14696	13138
1704	3730	3044	2338
5926	15410	10370	9604
1648	4106	2534	2118
7816	19284	10308	11608
1552	3274	2050	1720
7920	19382	13322	12784
2162	4540	3576	2796
11786	19962	17024	14180
1958	3618	3252	2464
3566	8390	7682	7218
644	958	806	594
3628	4760	3616	3330
626	814	706	460
5642	13590	10324	8796
1256	4274	2266	1682
6774	12614	9844	7546
1112	2304	2278	1220
5982	16080	12046	10830
2694	5648	2922	1846
14162	27924	17454	11874
2872	5142	2596	1648
2644	5939	5583	5583
739	2533	486	486
4586	6498	6776	6776
699	2781	535	535
3281	3132	3304	3304
748	892	312	312
7584	2556	2375	2375
918	957	284	284
3915	8199	8402	8402
526	3650	763	763
6553	6407	7042	7042
560	2946	815	815
4799	7430	7231	7231
864	3133	555	555
6270	6962	6670	6670
846	3018	607	607
2846	6707	8042	8042
467	3372	947	947
6955	8365	8321	8321
497	3765	756	756
3180	6151	9794	9794
826	2933	1430	1430
11079	4806	10965	10965
769	2108	1073	1073
3390	6094	7008	7008
998	2789	598	598
11050	5048	5577	5577
959	2297	549	549
2421	5914	8770	8770
222	2520	1187	1187
3126	4966	9588	9588
206	2351	1039	1039
1599	1729	3432	4850
142	279	546	976
1915	2650	3491	4820
160	277	546	1070
1610	1824	2579	2838
180	247	500	764
2187	2827	4234	4692
192	262	475	892
1950	2262	2659	3578
179	170	371	754
2293	2507	3129	4016
250	210	340	748
2490	3637	4727	5004
327	493	870	1148
3329	4610	6094	5792
301	349	710	1242
1803	2285	2743	2924
217	321	433	586
2351	3173	3835	4188
241	327	443	650
2425	2485	3920	5340
639	335	580	1312
3656	2773	4197	6384
469	290	572	1186
1732	1974	4191	4798
257	302	706	1148
2206	4299	3995	5346
243	1023	610	1122
2363	3517	4245	3798
411	807	1201	1458
3640	6339	7856	6656
304	788	1182	1314

## Sheet: Fr Fig
箱ひげ図
BellCurve for Excel (version 3.21)
Social Survey Research Information Co., Ltd.
2021/09/16 11:52:08
ブック / シート / 範囲	S DC.xlsx / FR / A1:D157
設定オプション（以下7行を非表示にしています。再表示で展開します。）
データ入力範囲	A1:D157
列ごと	True
先頭行をラベルとして使用	True
縦方向	True
自動	True
3 10%─Q1─Med─Q3─90%	True
基本統計量
変 数	Before	1st	2nd	3rd
n	156	156	156	156
平 均	2582.3	4654.56	4288.12	4072.8
不偏分散	7.99062e+06	2.54309e+07	1.80115e+07	1.596e+07
標準偏差	2826.77	5042.9	4244	3995
最小値	142	170	165	200
第1四分位数	559.25	935.75	801.5	946.25
中央値	1863	3132.5	2832.5	2444
第3四分位数	3353	6108.25	6930.75	6659.5
最大値	14162	27924	17454	17473
四分位範囲	2793.75	5172.5	6129.25	5713.25
箱ひげ図データ
変 数	Before	1st	2nd	3rd
上側外れ値	14162	27924	17454	17473
	12632	22194	17024	14758
	11786	21852	16814	14712
	11408	19962	14696	14180
	11079	19382	14330	13138
	11050	19284	13743	12826
	10524	18660	13625	12784
	8500	16080	13322	12644
	7920	15410	13238	12596
	7860	15392	12046	12242
	7816	13590	12019	11874
	7584	12637	11967	11728
	7148	12614	11082	11608
	6955	12197	10965	11260
	6774	11964	10762	10965
	6553	11596	10370	10830
90ﾊﾟｰｾﾝﾀｲﾙ	6270	9945	10324	10002
第3四分位数	3353	6108.25	6930.75	6659.5
中央値	1863	3132.5	2832.5	2444
第1四分位数	559.25	935.75	801.5	946.25
10ﾊﾟｰｾﾝﾀｲﾙ	243	489	500	535
下側外れ値	142	170	165	200
	160	210	193	261
	179	247	221	272
	180	262	239	284
	188	271	261	290
	192	277	280	312
	192	279	284	369
	194	290	312	382
	200	302	340	408
	206	321	369	418
	217	327	371	460
	218	335	433	481
	222	349	443	486
	230	374	444	501
	232	422	475	502
	241	476	486	520
グラフ用データ
変 数	Before	1st	2nd	3rd
箱の境界1	559.25	935.75	801.5	946.25
中央線	1303.75	2196.75	2031	1497.75
箱の境界2	1490	2975.75	4098.25	4215.5
ひげの長さ1	-316.25	-446.75	-301.5	-411.25
ひげの長さ2	2917	3836.75	3393.25	3342.5
上側外れ値	X座標	下側外れ値	X座標
14162	1	142	1
12632	1	160	1
11786	1	179	1
11408	1	180	1
11079	1	188	1
11050	1	192	1
10524	1	192	1
8500	1	194	1
7920	1	200	1
7860	1	206	1
7816	1	217	1
7584	1	218	1
7148	1	222	1
6955	1	230	1
6774	1	232	1
6553	1	241	1
27924	2	170	2
22194	2	210	2
21852	2	247	2
19962	2	262	2
19382	2	271	2
19284	2	277	2
18660	2	279	2
16080	2	290	2
15410	2	302	2
15392	2	321	2
13590	2	327	2
12637	2	335	2
12614	2	349	2
12197	2	374	2
11964	2	422	2
11596	2	476	2
17454	3	165	3
17024	3	193	3
16814	3	221	3
14696	3	239	3
14330	3	261	3
13743	3	280	3
13625	3	284	3
13322	3	312	3
13238	3	340	3
12046	3	369	3
12019	3	371	3
11967	3	433	3
11082	3	443	3
10965	3	444	3
10762	3	475	3
10370	3	486	3
17473	4	200	4
14758	4	261	4
14712	4	272	4
14180	4	284	4
13138	4	290	4
12826	4	312	4
12784	4	369	4
12644	4	382	4
12596	4	408	4
12242	4	418	4
11874	4	460	4
11728	4	481	4
11608	4	486	4
11260	4	501	4
10965	4	502	4
10830	4	520	4
