# Supplementary material for: The effect of systemic administration of salicylate on the auditory cortex of guinea pigs
Source: PLoS One. 2021 Nov 11;16(11):e0259055. doi: 10.1371/journal.pone.0259055 (PMC8584678; doi:10.1371/journal.pone.0259055)
Supplement: S3 Fig — (XLSX) [file pone.0259055.s003.xlsx]

## Sheet: AI-DC
GP No	体重	Area	Electrode	cluster	CF-AI	FR-AI	Th-AI	preQ10-AI	#1Q10-AI	postQ10-AI	#3Q10-AI	CF-DC	FR-DC	Th-DC	preQ10-DC	#1Q10-DC	postQ10-DC	#3Q10-DC
2015-01-16	830	AI	1	1	11312	3276	50	0.277228	0.278325	0.488916	0.449507	1741	2346	40	0.561172	1.24182	0.4888	0.574383
2015-01-16	830	AI	1	2	11312	669	60	0.277228	0.488916	0.241379	0.449507	1741	254	100	0.448593	0.659391	0.278001	0.39058
2015-01-16	830	AI	1	3	9856	5668	50	0.390422	0.278918	0.31903	0.448694	2279	2948	40	1.02369	0.650285	0.280386	0.578763
2015-01-16	830	AI	1	4	9856	635	60	0.390422	0.488685	0.34017	0.758133	2279	230	90	0.653796	0.394032	0.280386	0.49276
2015-01-16	830	AI	2	1	6735	3219	70	0.324573	0.363923	0.619403	0.533815	2000	1880	40	0.4885	0.449	0.278001	0.645032
2015-01-16	830	AI	2	2	7464	570	60	0.246651	0.278918	0.449627	0.682836	2000	276	100	0.278	0.6595	0.278	0.278
2015-01-16	830	AI	2	3	6735	4877	50	0.324573	0.464387	0.538961	0.709416	4000	2282	40	0.65975	0.7135	0.48901	0.57432
2015-01-16	830	AI	2	4	7464	552	60	0.246651	0.390422	0.464387	0.612216	4000	200	100	0.449	0.27825	0.39096	0.574398
2015-01-16	830	AI	3	1	8576	3727	40	0.278918	0.278918	0.448694	0.619403	2639	2802	40	0.64532	1.3058	0.390678	0.449034
2015-01-16	830	AI	3	2	9856	539	70	0.464387	0.277597	0.464387	0.905844	2639	486	80	0.390678	0.574227	0.277704	0.740765
2015-01-16	830	AI	3	3	9856	5223	50	0.448052	0.277597	0.390422	0.560877	2000	3862	50	0.574	0.574	0.449	0.449
2015-01-16	830	AI	3	4	9856	507	50	0.448052	0.363923	1.04104	0.729594	2000	290	60	0.5615	0.983	0.278126	0.713296
2015-01-16	830	AI	4	1	7464	3436	60	0.246651	0.390422	0.464387	0.390422	3031	2114	50	0.574398	0.745299	0.561861	0.574398
2015-01-16	830	AI	4	2	8576	489	60	0.278918	0.277597	0.634842	0.709416	3031	248	100	0.278126	0.713296	0.278126	0.390945
2015-01-16	830	AI	4	3	8576	4744	40	0.278918	0.390382	0.404615	0.241867	4000	2614	40	0.27825	0.81325	0.6295	0.5745
2015-01-16	830	AI	4	4	9856	651	60	0.390422	0.390394	0.339901	0.481604	4000	218	100	0.449	0.6295	0.6295	0.3195
2015-01-16	830	AI	5	1	6000	5402	40	0.242833	0.217372	0.895917	0.679733	6735	1500	50	1.03816	1.03816	0.217372	0.679733
2015-01-16	830	AI	5	2	6735	763	50	0.216333	0.464387	0.391234	0.533787	6735	194	100	0.217372	0.929027	0.425984	0.278918
2015-01-16	830	AI	5	3	8576	6784	40	0.278918	0.278918	0.619403	0.703591	6000	1846	40	0.549667	0.6635	0.61321	0.53336
2015-01-16	830	AI	5	4	6735	1063	60	0.489681	0.38248	0.895917	0.217372	6000	192	100	0.242833	0.642667	0.449627	0.277597
2015-01-16	830	AI	6	1	11312	4508	50	0.390382	0.277228	0.561528	0.516266	2279	1960	50	1.2523	0.89118	0.516613	0.324573
2015-01-16	830	AI	6	2	11312	395	50	0.277228	0.277597	0.51461	0.74026	2279	266	100	0.750768	0.948662	0.448052	0.277597
2015-01-16	830	AI	6	3	11312	5656	50	0.277228	0.277597	0.982955	0.592532	2639	2192	40	0.488822	0.488822	0.345123	0.516613
2015-01-16	830	AI	6	4	8576	649	60	0.278918	0.390382	0.856436	0.516266	2639	188	100	0.42554	0.81925	0.278136	0.390678
2015-01-16	830	AI	7	1	6735	3958	40	0.38248	0.363923	0.619403	0.619403	12992	1930	40	0.561576	0.449507	0.561576	0.449507
2015-01-16	830	AI	7	2	8576	546	60	0.278918	0.277597	0.242695	0.464387	12992	388	100	0.425493	0.574507	0.278325	0.449507
2015-01-16	830	AI	7	3	8576	4932	40	0.278918	0.278918	0.619403	0.448694	7464	3348	40	0.936763	0.70485	0.277597	0.277597
2015-01-16	830	AI	7	4	6000	601	60	0.242833	0.538961	0.612216	0.538961	7464	232	100	0.246651	0.345123	0.390422	0.277597
2015-01-16	830	AI	8	1	4595	6910	40	0.278128	0.266199	1.2931	0.965138	6735	11408	40	0.489681	0.425984	0.679733	0.997327
2015-01-16	830	AI	8	2	4595	1013	50	0.39086	0.278128	1.20675	0.595212	6735	1358	100	0.324573	0.217372	0.217372	0.489681
2015-01-16	830	AI	8	3	5278	7861	40	0.616332	0.278128	1.48531	0.547987	7464	12632	40	0.89992	0.808414	0.53336	0.808414
2015-01-16	830	AI	8	4	4595	987	70	0.39086	0.356667	0.762667	0.738833	7464	1358	100	0.711683	0.246651	0.217372	0.217372
2015-02-06	830	AI	1	1	6735	2217	60	0.38248	0.217372	0.489681	0.324573	2000	2380	40	0.5615	0.6485	0.449	0.5645
2015-02-06	830	AI	1	2	5278	886	70	0.266199	0.414172	0.405457	0.405457	2000	557	90	0.449	0.574	0.5615	0.278
2015-02-06	830	AI	1	3	6735	2581	60	0.324573	0.217372	0.591091	0.324573	1741	4756	40	0.448593	0.757611	0.448593	0.645032
2015-02-06	830	AI	1	4	6735	994	80	0.324573	0.217372	0.324573	0.324573	2000	602	90	0.3905	0.713	0.941	0.242
2015-02-06	830	AI	2	1	3482	6226	60	0.489087	0.659966	0.449167	0.852671	3482	2026	40	0.574383	0.561746	0.278288	0.340322
2015-02-06	830	AI	2	2	3482	2995	60	0.390867	0.278288	0.96525	1.06376	3482	631	100	0.489087	0.561746	0.340322	0.5
2015-02-06	830	AI	2	3	3031	4372	60	0.39096	0.645332	1.59188	0.645332	3482	5152	40	0.561746	0.648765	0.757898	0.561746
2015-02-06	830	AI	2	4	4000	2411	70	0.27825	0.24225	0.926	0.84025	3482	665	100	0.449167	0.659966	0.564618	0.340322
2015-02-06	830	AI	3	1	6735	4163	70	0.217372	0.216333	0.658203	0.59124	4595	2132	40	0.595212	0.500109	0.39086	0.39086
2015-02-06	830	AI	3	2	3482	3294	60	0.278288	0.449167	1.48392	0.723148	2639	309	50	0.34028	0.488822	1.31262	0.488822
2015-02-06	830	AI	3	3	5278	11018	40	0.405457	0.276052	0.839901	0.405457	3031	3368	60	0.745299	0.856153	0.745299	0.278126
2015-02-06	830	AI	3	4	4000	4840	60	0.56175	0.27825	0.926	0.84025	3031	377	90	0.39096	0.561861	0.278126	0.278126
2015-02-06	830	AI	4	1	6000	3325	50	0.242833	0.244	0.549667	0.364333	2639	3158	60	0.488822	0.74119	0.515726	0.561576
2015-02-06	830	AI	4	2	6000	1371	80	0.356667	0.333333	0.356667	0.542167	2639	596	100	0.242137	0.564608	0.449034	0.34028
2015-02-06	830	AI	4	3	6735	3398	40	0.38248	0.217372	0.217372	0.324573	2279	4832	50	0.390945	1.24249	0.659556	0.319547
2015-02-06	830	AI	4	4	6000	1356	80	0.242833	0.244	0.242833	0.356667	2279	781	90	0.713539	0.561602	0.574227	0.278189
2015-02-06	830	AI	5	1	4000	3189	50	0.27825	0.489	0.74225	0.489	3482	2994	40	0.861574	0.96525	0.947157	0.278288
2015-02-06	830	AI	5	2	3031	1828	70	0.488948	0.516001	1.16694	1.47938	3482	616	90	0.340322	0.818782	0.449167	0.574383
2015-02-06	830	AI	5	3	3031	4152	60	0.278126	0.319696	1.64764	0.561861	6000	5005	40	0.478167	0.455833	0.429333	0.6635
2015-02-06	830	AI	5	4	2639	2026	60	0.561576	0.242137	1.08147	1.42554	6000	779	90	0.364333	0.419667	0.478167	1.1195
2015-02-06	830	AI	6	1	8576	2778	40	0.278918	0.214669	0.363923	0.449627	2639	4390	40	0.390678	0.757863	0.34028	0.561576
2015-02-06	830	AI	6	2	8576	984	90	0.278918	0.278918	0.363923	0.214669	2000	644	50	0.4885	0.7575	0.278	0.449
2015-02-06	830	AI	6	3	8576	2730	80	0.533699	0.214669	0.533699	0.619403	2000	3614	50	0.4885	0.645	0.8555	0.645
2015-02-06	830	AI	6	4	8576	715	90	0.278918	0.448694	0.363923	0.300373	2297	634	80	0.488899	0.340009	0.448846	0.561602
2015-02-06	830	AI	7	1	5278	2295	40	0.266199	0.276052	0.405457	0.405457	7464	3417	50	0.613076	1	0.292872	0.515541
2015-02-06	830	AI	7	2	5278	1020	70	0.405457	0.266199	0.405457	0.543577	6735	418	90	0.324573	1.33512	0.489681	0.406236
2015-02-06	830	AI	7	3	5278	2526	50	0.266199	0.276052	0.656309	0.405457	9856	2917	40	0.464387	0.560877	0.391234	0.538961
2015-02-06	830	AI	7	4	5278	1156	80	0.405457	0.276052	0.266199	0.266199	6735	383	70	0.324573	0.929027	0.324573	0.38248
2015-02-06	830	AI	8	1	2297	2366	50	0.561602	0.278189	0.390945	0.448846	3031	4984	40	0.488948	0.856153	0.278126	0.340152
2015-02-06	830	AI	8	2	2000	1453	80	0.449	0.5615	0.449	0.449	3031	1242	90	0.39096	0.6295	0.56175	0.489
2015-02-06	830	AI	8	3	2297	2813	50	0.278189	0.488899	0.757945	0.390945	4000	5530	40	0.489	0.74225	0.56175	0.390867
2015-02-06	830	AI	8	4	2000	1497	80	0.278	0.449	0.278	0.645	4595	1072	100	0.278128	0.595212	0.39086	0.391
2015-02-13	830	AI	1	1	7464	3064	40	0.246651	0.324425	0.246651	0.489681	6735	8500	50	0.572532	0.591091	0.679584	0.38248
2015-02-13	830	AI	1	2	7464	1363	80	0.61321	0.61321	0.61321	0.808414	9856	2140	70	0.277597	0.277597	0.448052	0.277597
2015-02-13	830	AI	1	3	6735	5596	60	0.217372	0.489532	0.572532	0.38248	8576	7860	40	0.979128	0.464202	0.449627	0.533815
2015-02-13	830	AI	1	4	6000	2850	70	0.763	0.242667	0.356667	0.549667	9856	1900	80	0.448052	0.448052	0.277597	0.757305
2015-02-13	830	AI	2	1	8576	4160	70	0.278918	0.300373	0.533699	0.448694	7464	10524	70	0.808414	0.783232	0.852612	0.619403
2015-02-13	830	AI	2	2	7464	3072	70	0.246651	0.277597	0.246651	0.709416	6735	1750	90	0.38248	0.441854	0.516613	0.320472
2015-02-13	830	AI	2	3	7464	5663	60	0.246651	0.345123	0.740622	0.61321	8576	7148	40	0.363923	0.448052	0.464387	0.464489
2015-02-13	830	AI	2	4	7464	1313	70	0.246651	0.217372	0.83829	0.489681	8576	1704	70	0.815299	0.644481	0.363923	0.242695
2015-02-13	830	AI	3	1	8576	3241	60	0.363923	0.277597	0.64459	0.448052	8576	5926	40	1.04851	0.533699	0.533699	0.448694
2015-02-13	830	AI	3	2	9856	2800	80	0.612216	0.277597	0.277597	0.390422	8576	1648	90	0.278918	0.448694	0.448694	0.324573
2015-02-13	830	AI	3	3	8576	7359	60	0.448694	0.448694	0.64459	0.300373	8576	7816	40	0.64459	0.852612	0.278918	0.441854
2015-02-13	830	AI	3	4	9856	4156	80	0.390422	0.345123	0.560877	1.03349	6000	1552	90	0.356667	0.364333	0.456	0.356667
2015-02-13	830	AI	4	1	9856	4115	60	0.538961	0.277597	0.277597	0.644481	8576	7920	40	0.533815	0.533815	0.533815	0.384562
2015-02-13	830	AI	4	2	9856	2556	90	0.277597	0.390422	0.560877	0.448052	8576	2162	80	0.899487	0.533815	0.448694	0.64459
2015-02-13	830	AI	4	3	9856	4448	60	0.277597	0.277597	0.390422	0.448052	8576	11786	40	0.703591	0.783232	0.31903	0.514925
2015-02-13	830	AI	4	4	9856	2661	90	0.612216	0.277597	0.390422	0.448052	8576	1958	90	0.64459	0.533699	0.31903	0.31903
2015-02-13	830	AI	5	1	8576	3532	90	0.278918	0.345123	0.448694	0.53336	4595	3566	40	0.39086	0.488822	0.680561	0.421751
2015-02-13	830	AI	5	2	8576	2346	70	0.278918	0.277597	0.815299	0.516613	3031	644	90	0.278126	0.278126	0.278126	0.488822
2015-02-13	830	AI	5	3	8576	3329	50	0.363923	0.217372	0.448694	0.788716	3031	3628	40	0.39096	0.574081	0.515726	0.390678
2015-02-13	830	AI	5	4	9856	2800	80	0.277597	0.277597	0.390422	0.277597	3031	626	90	0.278126	0.448846	0.319547	0.741402
2015-02-13	830	AI	6	1	8573	3813	60	0.448851	0.324573	0.533885	0.324573	7464	5642	40	0.613344	0.441854	0.246651	0.345123
2015-02-13	830	AI	6	2	7464	2402	60	0.246651	0.246651	0.148982	0.217372	7464	1256	90	0.516613	0.64459	0.31903	0.384562
2015-02-13	830	AI	6	3	6735	4273	60	0.489681	0.217372	0.273348	1.00567	8576	6774	40	0.783232	0.681514	0.242695	0.533787
2015-02-13	830	AI	6	4	7464	2748	90	0.246651	0.217372	0.366559	0.324573	8576	1112	90	0.278918	0.441854	0.320472	0.516613
2015-02-13	830	AI	7	1	2639	2943	60	0.278136	0.278	0.488822	0.3905	8576	5982	40	0.533815	0.681514	0.390422	0.277597
2015-02-13	830	AI	7	2	2639	2064	80	0.488822	0.3905	0.488822	0.449	8576	2694	80	0.533815	0.53336	0.42015	0.515541
2015-02-13	830	AI	7	3	2639	3932	60	0.278136	0.488899	0.757863	0.390945	8576	14162	40	1.04851	0.464202	0.448694	0.464202
2015-02-13	830	AI	7	4	3031	2279	70	0.278126	0.3905	0.983504	0.449	8576	2872	90	0.363923	0.441854	0.42015	0.366559
2015-02-13	830	AI	8	1	3482	2800	60	0.757898	0.278189	0.390867	0.390945	6000	2644	40	0.455833	0.364333	0.242833	0.549667
2015-02-13	830	AI	8	2	2000	2750	70	0.278	0.39058	0.645	0.561172	7464	739	60	0.246651	0.516613	0.246651	0.441854
2015-02-13	830	AI	8	3	2639	4078	60	0.278136	0.390945	0.884047	0.390945	9856	4586	40	0.538961	0.448052	0.390422	0.391234
2015-02-13	830	AI	8	4	2000	2750	70	0.278	0.278136	0.449	0.488899	7464	699	40	0.345123	0.41814	0.246651	0.246651
2015-04-24	530	AI	1	1	3031	4703	50	0.340152	0.39096	0.561861	0.758166	7464	3281	40	0.246651	0.464094	0.441854	0.278918
2015-04-24	530	AI	1	2	3031	960	50	0.340152	0.278136	0.561576	0.515726	6734	748	90	0.324621	0.463469	0.273389	0.246651
2015-04-24	530	AI	1	3	3482	5581	40	0.425617	0.278288	0.757898	0.648765	9856	7584	40	0.709416	0.538961	0.242695	0.277597
2015-04-24	530	AI	1	4	3482	974	70	0.425617	0.278	0.741	0.5	6000	918	70	0.242833	0.429333	0.306833	0.356667
2015-04-24	530	AI	2	1	2639	5618	60	0.322471	0.390678	0.488822	0.488822	6000	3915	50	0.356667	0.6635	0.242833	0.246651
2015-04-24	530	AI	2	2	2639	1751	60	0.488822	0.278189	0.645189	0.319547	6000	526	80	0.549667	0.549667	0.244	0.549667
2015-04-24	530	AI	2	3	3031	6206	50	0.488948	0.278189	0.757945	0.983457	6734	6553	40	0.489753	0.781259	0.679537	0.217404
2015-04-24	530	AI	2	4	3031	1533	70	0.488948	0.4885	0.983	0.645	6734	560	70	0.489753	0.679834	0.355212	0.324621
2015-04-24	530	AI	3	1	3031	5729	50	0.39096	0.278189	0.851545	0.645189	7464	4799	40	0.53336	0.41814	0.320472	0.41814
2015-04-24	530	AI	3	2	3031	1362	70	0.39096	0.4885	0.5925	1.081	7464	864	90	0.808414	0.516613	0.515541	0.345123
2015-04-24	530	AI	3	3	3031	6275	50	0.488948	0.278136	0.64532	0.65972	7464	6270	40	0.41814	0.61321	0.246651	0.266199
2015-04-24	530	AI	3	4	3031	1308	70	0.488948	0.488899	0.870701	0.81933	6000	846	70	0.244	0.242833	0.641333	0.356667
2015-04-24	530	AI	4	1	2639	3517	50	0.390678	0.278136	1.08147	0.488822	7464	2846	40	0.613344	0.516613	0.516613	0.217372
2015-04-24	530	AI	4	2	2639	857	70	0.488822	0.278	0.367	0.5925	7464	467	70	0.246651	0.320472	0.345123	0.266199
2015-04-24	530	AI	4	3	2639	4165	40	0.390678	0.390678	1	0.870784	7464	6955	40	0.808414	0.345123	0.740622	0.41814
2015-04-24	530	AI	4	4	2639	783	70	0.278136	0.488822	0.319439	0.449034	7464	497	90	0.83829	0.345123	0.246651	0.217372
2015-04-24	530	AI	5	1	1516	2825	60	0.390501	0.6485	0.4885	0.6485	7464	3180	40	0.613344	0.613344	0.515541	0.345123
2015-04-24	530	AI	5	2	1516	1054	40	0.390501	0.278	0.2105	0.621	6000	826	60	0.364333	0.242833	0.244	0.244
2015-04-24	530	AI	5	3	2297	3873	40	0.278189	0.561172	1	0.740953	9856	11079	40	0.612216	0.277597	0.390422	0.277597
2015-04-24	530	AI	5	4	2297	924	50	0.278189	0.278	0.713	0.7695	7464	769	70	0.613076	0.246651	0.320472	0.278918
2015-04-24	530	AI	6	1	3031	4037	50	0.488948	0.574398	0.39096	0.561861	8576	3390	40	0.619403	0.363923	0.31903	0.278918
2015-04-24	530	AI	6	2	3031	734	60	0.278126	0.574398	0.39096	0.856153	9856	998	80	0.681514	0.390422	0.242695	0.277597
2015-04-24	530	AI	6	3	6735	4075	40	0.38248	0.38248	0.489681	0.59124	9856	11050	40	0.612216	0.242695	0.634842	0.449627
2015-04-24	530	AI	6	4	6735	706	50	0.324573	0.217372	0.38248	0.489681	6000	959	60	0.242833	0.242833	0.429333	0.364333
2015-04-24	530	AI	7	1	1516	2054	60	0.277704	0.277704	0.277704	0.621372	8576	2421	50	0.64459	0.619403	0.464202	0.363923
2015-04-24	530	AI	7	2	1516	505	70	0.448549	0.448549	0.277704	0.488786	6000	222	90	0.494833	0.429333	0.364333	0.378931
2015-04-24	530	AI	7	3	1741	3604	50	0.278001	0.4888	1.12924	0.757611	9856	3126	40	0.634842	0.538961	0.78267	0.277228
2015-04-24	530	AI	7	4	1741	485	70	0.39058	0.561172	0.148765	0.425617	9856	206	100	0.538961	0.464387	0.560877	0.277597
2015-04-24	530	AI	8	1	1320	3417	50	0.27803	1.0803	1.0803	1.13636	2000	1599	90	0.278	0.449	0.645	0.278
2015-04-24	530	AI	8	2	1320	960	50	0.27803	0.818939	0.390909	0.659091	2000	142	90	0.34	0.3905	0.3905	0.278
2015-04-24	530	AI	8	3	1320	4827	40	0.27803	0.982576	0.744697	1.13636	2297	1915	80	0.301698	0.744885	0.390945	0.340009
2015-04-24	530	AI	8	4	1320	981	40	0.27803	0.659091	0.940909	0.855303	2000	160	90	0.278	0.3905	0.488822	0.488822
2015-06-26	355	AI	1	1	4595	7284	40	0.39086	0.278128	0.719695	0.753863	2639	1610	90	0.488822	0.278	0.488822	0.574081
2015-06-26	355	AI	1	2	4595	870	70	0.39086	0.477075	0.242137	0.378931	2000	180	80	0.3465	0.7575	0.301698	0.278
2015-06-26	355	AI	1	3	5278	8252	50	0.266199	0.48901	0.707943	0.547987	2000	2187	90	0.3905	0.3905	0.414454	0.390945
2015-06-26	355	AI	1	4	5278	1008	50	0.242137	0.278128	0.305767	0.39086	2000	192	80	0.278	0.278	0.278	0.278001
2015-06-26	355	AI	2	1	6735	1760	50	0.217372	0.345123	0.936763	0.613344	2000	1950	90	0.5885	0.278	0.278	0.278
2015-06-26	355	AI	2	2	6735	308	100	0.217372	0.364333	1.1195	0.455833	2000	179	100	0.741	0.278	0.278	0.3905
2015-06-26	355	AI	2	3	7464	1214	50	0.41814	0.246651	0.516613	0.345123	2000	2293	80	0.645	0.278	0.278	0.4885
2015-06-26	355	AI	2	4	8576	370	60	0.363923	0.449627	0.533699	0.514925	2000	250	100	0.278	0.3905	0.278	0.5615
2015-06-26	355	AI	3	1	7464	5300	40	0.516613	0.390422	0.594156	0.464387	2639	2490	80	0.574081	0.3905	0.39096	0.516001
2015-06-26	355	AI	3	2	7464	734	100	0.246651	0.242695	0.277597	0.390422	3031	327	100	0.499835	0.39058	0.448593	0.278001
2015-06-26	355	AI	3	3	6735	5740	50	0.4634	0.345123	0.613076	0.682476	2000	3329	70	0.7575	0.449	0.3905	0.3905
2015-06-26	355	AI	3	4	7464	788	50	0.246651	0.292872	0.711683	0.41814	2000	301	90	0.278	0.278	0.476	0.27825
2015-06-26	355	AI	4	1	6735	7532	40	0.38248	0.324573	0.679436	0.789167	3031	1803	80	0.561861	0.278136	0.446002	0.574081
2015-06-26	355	AI	4	2	7464	850	100	0.246651	0.217372	0.406088	0.679584	2639	217	90	0.390678	0.278	0.367	0.4885
2015-06-26	355	AI	4	3	6735	7046	40	0.217372	0.246651	0.435825	0.61321	2000	2351	60	0.278	0.278	0.390678	0.295945
2015-06-26	355	AI	4	4	6735	946	100	0.217372	0.356667	0.642667	0.455833	2639	241	90	0.278136	0.278136	0.278136	0.295945
2015-06-26	355	AI	5	1	6735	6122	40	0.38248	0.38248	0.59124	0.658203	2297	2425	90	0.659556	0.390945	0.278	0.3905
2015-06-26	355	AI	5	2	6735	902	100	0.217372	0.216333	0.4634	0.489681	2639	639	80	0.574081	0.574081	0.278	0.449
2015-06-26	355	AI	5	3	6735	6552	50	0.38248	0.38248	1.08567	0.425984	2297	3656	70	0.512407	0.488822	0.278136	0.242137
2015-06-26	355	AI	5	4	7464	686	100	0.246651	0.345123	0.61321	0.345123	2639	469	90	0.65972	0.338	0.3905	0.3905
2015-06-26	355	AI	6	1	7464	3010	50	0.246651	0.246651	0.41814	0.53336	2639	1732	80	0.446002	0.4885	0.278	0.367
2015-06-26	355	AI	6	2	5278	430	60	0.266199	0.242137	0.867374	0.543577	2639	257	90	0.278136	0.278001	0.448593	0.319357
2015-06-26	355	AI	6	3	6000	1814	60	0.242833	0.364333	0.6635	0.762667	2297	2206	70	0.597736	0.278	0.645	0.3195
2015-06-26	355	AI	6	4	6000	446	70	0.242833	0.455833	0.356667	0.455833	2639	243	90	0.262599	0.278	0.645	0.278
2015-06-26	355	AI	7	1	1320	5754	40	0.561364	0.39058	0.941413	0.648478	1576	2363	60	0.728426	0.278001	0.277704	0.319261
2015-06-26	355	AI	7	2	1741	598	80	0.278001	0.277704	0.488786	0.448549	2297	411	100	1.12973	0.278001	0.5885	0.242
2015-06-26	355	AI	7	3	1516	4188	40	0.448549	0.488786	0.648417	1.08113	2639	3640	90	0.744979	0.448593	0.278001	0.278001
2015-06-26	355	AI	7	4	1741	558	80	0.448593	0.278001	0.757611	0.448593	2297	304	90	0.448846	0.448593	0.448593	0.319357
2015-06-26	355	AI	8	1	1149	6170	40	0.278503	0.425462	1.16623	0.744723
2015-06-26	355	AI	8	2	1149	810	80	0.278503	0.649	0.66	0.82
2015-06-26	355	AI	8	3	1000	4772	40	0.391	0.390501	0.670185	0.818602
2015-06-26	355	AI	8	4	1000	814	70	0.391	0.278503	0.500435	0.713664

## Sheet: FR
FR-AI	FR-DC
3276	2346
669	254
5668	2948
635	230
3219	1880
570	276
4877	2282
552	200
3727	2802
539	486
5223	3862
507	290
3436	2114
489	248
4744	2614
651	218
5402	1500
763	194
6784	1846
1063	192
4508	1960
395	266
5656	2192
649	188
3958	1930
546	388
4932	3348
601	232
6910	11408
1013	1358
7861	12632
987	1358
2217	2380
886	557
2581	4756
994	602
6226	2026
2995	631
4372	5152
2411	665
4163	2132
3294	309
11018	3368
4840	377
3325	3158
1371	596
3398	4832
1356	781
3189	2994
1828	616
4152	5005
2026	779
2778	4390
984	644
2730	3614
715	634
2295	3417
1020	418
2526	2917
1156	383
2366	4984
1453	1242
2813	5530
1497	1072
3064	8500
1363	2140
5596	7860
2850	1900
4160	10524
3072	1750
5663	7148
1313	1704
3241	5926
2800	1648
7359	7816
4156	1552
4115	7920
2556	2162
4448	11786
2661	1958
3532	3566
2346	644
3329	3628
2800	626
3813	5642
2402	1256
4273	6774
2748	1112
2943	5982
2064	2694
3932	14162
2279	2872
2800	2644
2750	739
4078	4586
2750	699
4703	3281
960	748
5581	7584
974	918
5618	3915
1751	526
6206	6553
1533	560
5729	4799
1362	864
6275	6270
1308	846
3517	2846
857	467
4165	6955
783	497
2825	3180
1054	826
3873	11079
924	769
4037	3390
734	998
4075	11050
706	959
2054	2421
505	222
3604	3126
485	206
3417	1599
960	142
4827	1915
981	160
7284	1610
870	180
8252	2187
1008	192
1760	1950
308	179
1214	2293
370	250
5300	2490
734	327
5740	3329
788	301
7532	1803
850	217
7046	2351
946	241
6122	2425
902	639
6552	3656
686	469
3010	1732
430	257
1814	2206
446	243
5754	2363
598	411
4188	3640
558	304
6170
810
4772
814

## Sheet: FR stat
マン=ホイットニーのU検定
BellCurve for Excel (version 3.21)
Social Survey Research Information Co., Ltd.
2021/09/14 17:35:42
ブック / シート / 範囲	S AI DC.xlsx / FR / A1:A161B1:B157
設定オプション（以下4行を非表示にしています。再表示で展開します。）
標本1 の範囲	A1:A161
標本2 の範囲	B1:B157
先頭行をラベルとして使用	True
基本統計量
変 数	n	平均順位	統計量:U
FR-AI	160	175.25	9800
FR-DC	156	141.321	15160
統計数値表による検定			正規化検定							正確検定
統計量:U	両側検定		E(U)	V(U)	連続性補正	統計量:z	両側P値	*：P<0.05 **：P<0.01		両側P値	*：P<0.05 **：P<0.01
9800	※ 1※ 2		12480	659358	なし	3.30046	0.000965275	**		※ 3
					あり	3.29984	0.000967396	**
※1 「FR-AI」と「FR-DC」のサンプルサイズが50件を超えるため統計数値表を利用できません。
※2 同順位があるため統計数値表を利用できません。
※3 「FR-AI」と「FR-DC」のサンプルサイズの合計が20件を超えるため正確検定は出力できません。

## Sheet: Q10
preQ10-AI	preQ10-DC	#1Q10-AI	#1Q10-DC	postQ10-AI	postQ10-DC	#3Q10-AI	#3Q10-DC
0.277228	0.561172	0.278325	1.24182	0.488916	0.4888	0.449507	0.574383
0.277228	0.448593	0.488916	0.659391	0.241379	0.278001	0.449507	0.39058
0.390422	1.02369	0.278918	0.650285	0.31903	0.280386	0.448694	0.578763
0.390422	0.653796	0.488685	0.394032	0.34017	0.280386	0.758133	0.49276
0.324573	0.4885	0.363923	0.449	0.619403	0.278001	0.533815	0.645032
0.246651	0.278	0.278918	0.6595	0.449627	0.278	0.682836	0.278
0.324573	0.65975	0.464387	0.7135	0.538961	0.48901	0.709416	0.57432
0.246651	0.449	0.390422	0.27825	0.464387	0.39096	0.612216	0.574398
0.278918	0.64532	0.278918	1.3058	0.448694	0.390678	0.619403	0.449034
0.464387	0.390678	0.277597	0.574227	0.464387	0.277704	0.905844	0.740765				Q
0.448052	0.574	0.277597	0.574	0.390422	0.449	0.560877	0.449
0.448052	0.5615	0.363923	0.983	1.04104	0.278126	0.729594	0.713296
0.246651	0.574398	0.390422	0.745299	0.464387	0.561861	0.390422	0.574398
0.278918	0.278126	0.277597	0.713296	0.634842	0.278126	0.709416	0.390945
0.278918	0.27825	0.390382	0.81325	0.404615	0.6295	0.241867	0.5745
0.390422	0.449	0.390394	0.6295	0.339901	0.6295	0.481604	0.3195
0.242833	1.03816	0.217372	1.03816	0.895917	0.217372	0.679733	0.679733
0.216333	0.217372	0.464387	0.929027	0.391234	0.425984	0.533787	0.278918
0.278918	0.549667	0.278918	0.6635	0.619403	0.61321	0.703591	0.53336
0.489681	0.242833	0.38248	0.642667	0.895917	0.449627	0.217372	0.277597
0.390382	1.2523	0.277228	0.89118	0.561528	0.516613	0.516266	0.324573
0.277228	0.750768	0.277597	0.948662	0.51461	0.448052	0.74026	0.277597
0.277228	0.488822	0.277597	0.488822	0.982955	0.345123	0.592532	0.516613
0.278918	0.42554	0.390382	0.81925	0.856436	0.278136	0.516266	0.390678
0.38248	0.561576	0.363923	0.449507	0.619403	0.561576	0.619403	0.449507
0.278918	0.425493	0.277597	0.574507	0.242695	0.278325	0.464387	0.449507
0.278918	0.936763	0.278918	0.70485	0.619403	0.277597	0.448694	0.277597
0.242833	0.246651	0.538961	0.345123	0.612216	0.390422	0.538961	0.277597
0.278128	0.489681	0.266199	0.425984	1.2931	0.679733	0.965138	0.997327
0.39086	0.324573	0.278128	0.217372	1.20675	0.217372	0.595212	0.489681
0.616332	0.89992	0.278128	0.808414	1.48531	0.53336	0.547987	0.808414
0.39086	0.711683	0.356667	0.246651	0.762667	0.217372	0.738833	0.217372
0.38248	0.5615	0.217372	0.6485	0.489681	0.449	0.324573	0.5645
0.266199	0.449	0.414172	0.574	0.405457	0.5615	0.405457	0.278
0.324573	0.448593	0.217372	0.757611	0.591091	0.448593	0.324573	0.645032
0.324573	0.3905	0.217372	0.713	0.324573	0.941	0.324573	0.242
0.489087	0.574383	0.659966	0.561746	0.449167	0.278288	0.852671	0.340322
0.390867	0.489087	0.278288	0.561746	0.96525	0.340322	1.06376	0.5
0.39096	0.561746	0.645332	0.648765	1.59188	0.757898	0.645332	0.561746
0.27825	0.449167	0.24225	0.659966	0.926	0.564618	0.84025	0.340322
0.217372	0.595212	0.216333	0.500109	0.658203	0.39086	0.59124	0.39086
0.278288	0.34028	0.449167	0.488822	1.48392	1.31262	0.723148	0.488822
0.405457	0.745299	0.276052	0.856153	0.839901	0.745299	0.405457	0.278126
0.56175	0.39096	0.27825	0.561861	0.926	0.278126	0.84025	0.278126
0.242833	0.488822	0.244	0.74119	0.549667	0.515726	0.364333	0.561576
0.356667	0.242137	0.333333	0.564608	0.356667	0.449034	0.542167	0.34028
0.38248	0.390945	0.217372	1.24249	0.217372	0.659556	0.324573	0.319547
0.242833	0.713539	0.244	0.561602	0.242833	0.574227	0.356667	0.278189
0.27825	0.861574	0.489	0.96525	0.74225	0.947157	0.489	0.278288
0.488948	0.340322	0.516001	0.818782	1.16694	0.449167	1.47938	0.574383
0.278126	0.478167	0.319696	0.455833	1.64764	0.429333	0.561861	0.6635
0.561576	0.364333	0.242137	0.419667	1.08147	0.478167	1.42554	1.1195
0.278918	0.390678	0.214669	0.757863	0.363923	0.34028	0.449627	0.561576
0.278918	0.4885	0.278918	0.7575	0.363923	0.278	0.214669	0.449
0.533699	0.4885	0.214669	0.645	0.533699	0.8555	0.619403	0.645
0.278918	0.488899	0.448694	0.340009	0.363923	0.448846	0.300373	0.561602
0.266199	0.613076	0.276052	1	0.405457	0.292872	0.405457	0.515541
0.405457	0.324573	0.266199	1.33512	0.405457	0.489681	0.543577	0.406236
0.266199	0.464387	0.276052	0.560877	0.656309	0.391234	0.405457	0.538961
0.405457	0.324573	0.276052	0.929027	0.266199	0.324573	0.266199	0.38248
0.561602	0.488948	0.278189	0.856153	0.390945	0.278126	0.448846	0.340152
0.449	0.39096	0.5615	0.6295	0.449	0.56175	0.449	0.489
0.278189	0.489	0.488899	0.74225	0.757945	0.56175	0.390945	0.390867
0.278	0.278128	0.449	0.595212	0.278	0.39086	0.645	0.391
0.246651	0.572532	0.324425	0.591091	0.246651	0.679584	0.489681	0.38248
0.61321	0.277597	0.61321	0.277597	0.61321	0.448052	0.808414	0.277597
0.217372	0.979128	0.489532	0.464202	0.572532	0.449627	0.38248	0.533815
0.763	0.448052	0.242667	0.448052	0.356667	0.277597	0.549667	0.757305
0.278918	0.808414	0.300373	0.783232	0.533699	0.852612	0.448694	0.619403
0.246651	0.38248	0.277597	0.441854	0.246651	0.516613	0.709416	0.320472
0.246651	0.363923	0.345123	0.448052	0.740622	0.464387	0.61321	0.464489
0.246651	0.815299	0.217372	0.644481	0.83829	0.363923	0.489681	0.242695
0.363923	1.04851	0.277597	0.533699	0.64459	0.533699	0.448052	0.448694
0.612216	0.278918	0.277597	0.448694	0.277597	0.448694	0.390422	0.324573
0.448694	0.64459	0.448694	0.852612	0.64459	0.278918	0.300373	0.441854
0.390422	0.356667	0.345123	0.364333	0.560877	0.456	1.03349	0.356667
0.538961	0.533815	0.277597	0.533815	0.277597	0.533815	0.644481	0.384562
0.277597	0.899487	0.390422	0.533815	0.560877	0.448694	0.448052	0.64459
0.277597	0.703591	0.277597	0.783232	0.390422	0.31903	0.448052	0.514925
0.612216	0.64459	0.277597	0.533699	0.390422	0.31903	0.448052	0.31903
0.278918	0.39086	0.345123	0.488822	0.448694	0.680561	0.53336	0.421751
0.278918	0.278126	0.277597	0.278126	0.815299	0.278126	0.516613	0.488822
0.363923	0.39096	0.217372	0.574081	0.448694	0.515726	0.788716	0.390678
0.277597	0.278126	0.277597	0.448846	0.390422	0.319547	0.277597	0.741402
0.448851	0.613344	0.324573	0.441854	0.533885	0.246651	0.324573	0.345123
0.246651	0.516613	0.246651	0.64459	0.148982	0.31903	0.217372	0.384562
0.489681	0.783232	0.217372	0.681514	0.273348	0.242695	1.00567	0.533787
0.246651	0.278918	0.217372	0.441854	0.366559	0.320472	0.324573	0.516613
0.278136	0.533815	0.278	0.681514	0.488822	0.390422	0.3905	0.277597
0.488822	0.533815	0.3905	0.53336	0.488822	0.42015	0.449	0.515541
0.278136	1.04851	0.488899	0.464202	0.757863	0.448694	0.390945	0.464202
0.278126	0.363923	0.3905	0.441854	0.983504	0.42015	0.449	0.366559
0.757898	0.455833	0.278189	0.364333	0.390867	0.242833	0.390945	0.549667
0.278	0.246651	0.39058	0.516613	0.645	0.246651	0.561172	0.441854
0.278136	0.538961	0.390945	0.448052	0.884047	0.390422	0.390945	0.391234
0.278	0.345123	0.278136	0.41814	0.449	0.246651	0.488899	0.246651
0.340152	0.246651	0.39096	0.464094	0.561861	0.441854	0.758166	0.278918
0.340152	0.324621	0.278136	0.463469	0.561576	0.273389	0.515726	0.246651
0.425617	0.709416	0.278288	0.538961	0.757898	0.242695	0.648765	0.277597
0.425617	0.242833	0.278	0.429333	0.741	0.306833	0.5	0.356667
0.322471	0.356667	0.390678	0.6635	0.488822	0.242833	0.488822	0.246651
0.488822	0.549667	0.278189	0.549667	0.645189	0.244	0.319547	0.549667
0.488948	0.489753	0.278189	0.781259	0.757945	0.679537	0.983457	0.217404
0.488948	0.489753	0.4885	0.679834	0.983	0.355212	0.645	0.324621
0.39096	0.53336	0.278189	0.41814	0.851545	0.320472	0.645189	0.41814
0.39096	0.808414	0.4885	0.516613	0.5925	0.515541	1.081	0.345123
0.488948	0.41814	0.278136	0.61321	0.64532	0.246651	0.65972	0.266199
0.488948	0.244	0.488899	0.242833	0.870701	0.641333	0.81933	0.356667
0.390678	0.613344	0.278136	0.516613	1.08147	0.516613	0.488822	0.217372
0.488822	0.246651	0.278	0.320472	0.367	0.345123	0.5925	0.266199
0.390678	0.808414	0.390678	0.345123	1	0.740622	0.870784	0.41814
0.278136	0.83829	0.488822	0.345123	0.319439	0.246651	0.449034	0.217372
0.390501	0.613344	0.6485	0.613344	0.4885	0.515541	0.6485	0.345123
0.390501	0.364333	0.278	0.242833	0.2105	0.244	0.621	0.244
0.278189	0.612216	0.561172	0.277597	1	0.390422	0.740953	0.277597
0.278189	0.613076	0.278	0.246651	0.713	0.320472	0.7695	0.278918
0.488948	0.619403	0.574398	0.363923	0.39096	0.31903	0.561861	0.278918
0.278126	0.681514	0.574398	0.390422	0.39096	0.242695	0.856153	0.277597
0.38248	0.612216	0.38248	0.242695	0.489681	0.634842	0.59124	0.449627
0.324573	0.242833	0.217372	0.242833	0.38248	0.429333	0.489681	0.364333
0.277704	0.64459	0.277704	0.619403	0.277704	0.464202	0.621372	0.363923
0.448549	0.494833	0.448549	0.429333	0.277704	0.364333	0.488786	0.378931
0.278001	0.634842	0.4888	0.538961	1.12924	0.78267	0.757611	0.277228
0.39058	0.538961	0.561172	0.464387	0.148765	0.560877	0.425617	0.277597
0.27803	0.278	1.0803	0.449	1.0803	0.645	1.13636	0.278
0.27803	0.34	0.818939	0.3905	0.390909	0.3905	0.659091	0.278
0.27803	0.301698	0.982576	0.744885	0.744697	0.390945	1.13636	0.340009
0.27803	0.278	0.659091	0.3905	0.940909	0.488822	0.855303	0.488822
0.39086	0.488822	0.278128	0.278	0.719695	0.488822	0.753863	0.574081
0.39086	0.3465	0.477075	0.7575	0.242137	0.301698	0.378931	0.278
0.266199	0.3905	0.48901	0.3905	0.707943	0.414454	0.547987	0.390945
0.242137	0.278	0.278128	0.278	0.305767	0.278	0.39086	0.278001
0.217372	0.5885	0.345123	0.278	0.936763	0.278	0.613344	0.278
0.217372	0.741	0.364333	0.278	1.1195	0.278	0.455833	0.3905
0.41814	0.645	0.246651	0.278	0.516613	0.278	0.345123	0.4885
0.363923	0.278	0.449627	0.3905	0.533699	0.278	0.514925	0.5615
0.516613	0.574081	0.390422	0.3905	0.594156	0.39096	0.464387	0.516001
0.246651	0.499835	0.242695	0.39058	0.277597	0.448593	0.390422	0.278001
0.4634	0.7575	0.345123	0.449	0.613076	0.3905	0.682476	0.3905
0.246651	0.278	0.292872	0.278	0.711683	0.476	0.41814	0.27825
0.38248	0.561861	0.324573	0.278136	0.679436	0.446002	0.789167	0.574081
0.246651	0.390678	0.217372	0.278	0.406088	0.367	0.679584	0.4885
0.217372	0.278	0.246651	0.278	0.435825	0.390678	0.61321	0.295945
0.217372	0.278136	0.356667	0.278136	0.642667	0.278136	0.455833	0.295945
0.38248	0.659556	0.38248	0.390945	0.59124	0.278	0.658203	0.3905
0.217372	0.574081	0.216333	0.574081	0.4634	0.278	0.489681	0.449
0.38248	0.512407	0.38248	0.488822	1.08567	0.278136	0.425984	0.242137
0.246651	0.65972	0.345123	0.338	0.61321	0.3905	0.345123	0.3905
0.246651	0.446002	0.246651	0.4885	0.41814	0.278	0.53336	0.367
0.266199	0.278136	0.242137	0.278001	0.867374	0.448593	0.543577	0.319357
0.242833	0.597736	0.364333	0.278	0.6635	0.645	0.762667	0.3195
0.242833	0.262599	0.455833	0.278	0.356667	0.645	0.455833	0.278
0.561364	0.728426	0.39058	0.278001	0.941413	0.277704	0.648478	0.319261
0.278001	1.12973	0.277704	0.278001	0.488786	0.5885	0.448549	0.242
0.448549	0.744979	0.488786	0.448593	0.648417	0.278001	1.08113	0.278001
0.448593	0.448846	0.278001	0.448593	0.757611	0.448593	0.448593	0.319357
0.278503		0.425462		1.16623		0.744723
0.278503		0.649		0.66		0.82
0.391		0.390501		0.670185		0.818602
0.391		0.278503		0.500435		0.713664

## Sheet: preQ10 stat
マン=ホイットニーのU検定
BellCurve for Excel (version 3.21)
Social Survey Research Information Co., Ltd.
2021/09/12 12:41:06
ブック / シート / 範囲	S AI DC.xlsx / Q10 / A1:A161B1:B157
設定オプション（以下4行を非表示にしています。再表示で展開します。）
標本1 の範囲	A1:A161
標本2 の範囲	B1:B157
先頭行をラベルとして使用	True
基本統計量
変 数	n	平均順位	統計量:U
preQ10-AI	160	119.069	18789
preQ10-DC	156	198.942	6171
統計数値表による検定			正規化検定							正確検定
統計量:U	両側検定		E(U)	V(U)	連続性補正	統計量:z	両側P値	*：P<0.05 **：P<0.01		両側P値	*：P<0.05 **：P<0.01
6171	※ 1※ 2		12480	659050	なし	7.77144	7.77156e-15	**		※ 3
					あり	7.77082	7.77156e-15	**
※1 「preQ10-AI」と「preQ10-DC」のサンプルサイズが50件を超えるため統計数値表を利用できません。
※2 同順位があるため統計数値表を利用できません。
※3 「preQ10-AI」と「preQ10-DC」のサンプルサイズの合計が20件を超えるため正確検定は出力できません。

## Sheet: postQ10 stat
マン=ホイットニーのU検定
BellCurve for Excel (version 3.21)
Social Survey Research Information Co., Ltd.
2021/09/10 12:55:31
ブック / シート / 範囲	S AI DC.xlsx / Q10 / E1:E161F1:F157
設定オプション（以下4行を非表示にしています。再表示で展開します。）
標本1 の範囲	E1:E161
標本2 の範囲	F1:F157
先頭行をラベルとして使用	True
基本統計量
変 数	n	平均順位	統計量:U
postQ10-AI	160	189.912	7454
postQ10-DC	156	126.282	17506
統計数値表による検定			正規化検定							正確検定
統計量:U	両側検定		E(U)	V(U)	連続性補正	統計量:z	両側P値	*：P<0.05 **：P<0.01		両側P値	*：P<0.05 **：P<0.01
7454	※ 1※ 2		12480	659276	なし	6.18997	6.01747e-10	**		※ 3
					あり	6.18936	6.04102e-10	**
※1 「postQ10-AI」と「postQ10-DC」のサンプルサイズが50件を超えるため統計数値表を利用できません。
※2 同順位があるため統計数値表を利用できません。
※3 「postQ10-AI」と「postQ10-DC」のサンプルサイズの合計が20件を超えるため正確検定は出力できません。

## Sheet: Q10 stat
マン=ホイットニーのU検定
BellCurve for Excel (version 3.21)
Social Survey Research Information Co., Ltd.
2021/09/10 12:53:52
ブック / シート / 範囲	S AI DC.xlsx / Sheet2 / A1:A161B1:B157
設定オプション（以下4行を非表示にしています。再表示で展開します。）
標本1 の範囲	A1:A161
標本2 の範囲	B1:B157
先頭行をラベルとして使用	True
基本統計量
変 数	n	平均順位	統計量:U
preQ10-AI	160	119.069	18789
preQ10-DC	156	198.942	6171
統計数値表による検定			正規化検定							正確検定
統計量:U	両側検定		E(U)	V(U)	連続性補正	統計量:z	両側P値	*：P<0.05 **：P<0.01		両側P値	*：P<0.05 **：P<0.01
6171	※ 1※ 2		12480	659050	なし	7.77144	7.77156e-15	**		※ 3
					あり	7.77082	7.77156e-15	**
※1 「preQ10-AI」と「preQ10-DC」のサンプルサイズが50件を超えるため統計数値表を利用できません。
※2 同順位があるため統計数値表を利用できません。
※3 「preQ10-AI」と「preQ10-DC」のサンプルサイズの合計が20件を超えるため正確検定は出力できません。

## Sheet: threshold
Th-AI	Th-DC
50	40
60	100
50	40
60	90
70	40
60	100
50	40
60	100
40	40
70	80
50	50
50	60
60	50
60	100
40	40
60	100
40	50
50	100
40	40
60	100
50	50
50	100
50	40
60	100
40	40
60	100
40	40
60	100
40	40
50	100
40	40
70	100
60	40
70	90
60	40
80	90
60	40
60	100
60	40
70	100
70	40
60	50
40	60
60	90
50	60
80	100
40	50
80	90
50	40
70	90
60	40
60	90
40	40
90	50
80	50
90	80
40	50
70	90
50	40
80	70
50	40
80	90
50	40
80	100
40	50
80	70
60	40
70	80
70	70
70	90
60	40
70	70
60	40
80	90
60	40
80	90
60	40
90	80
60	40
90	90
90	40
70	90
50	40
80	90
60	40
60	90
60	40
90	90
60	40
80	80
60	40
70	90
60	40
70	60
60	40
70	40
50	40
50	90
40	40
70	70
60	50
60	80
50	40
70	70
50	40
70	90
50	40
70	70
50	40
70	70
40	40
70	90
60	40
40	60
40	40
50	70
50	40
60	80
40	40
50	60
60	50
70	90
50	40
70	100
50	90
50	90
40	80
40	90
40	90
70	80
50	90
50	80
50	90
100	100
50	80
60	100
40	80
100	100
50	70
50	90
40	80
100	90
40	60
100	90
40	90
100	80
50	70
100	90
50	80
60	90
60	70
70	90
40	60
80	100
40	90
80	90
40
80
40
70

## Sheet: th stat
マン=ホイットニーのU検定
BellCurve for Excel (version 3.21)
Social Survey Research Information Co., Ltd.
2021/09/10 19:47:59
ブック / シート / 範囲	S AI DC.xlsx / threshold / A1:A161B1:B157
設定オプション（以下4行を非表示にしています。再表示で展開します。）
標本1 の範囲	A1:A161
標本2 の範囲	B1:B157
先頭行をラベルとして使用	True
基本統計量
変 数	n	平均順位	統計量:U
Th-AI	160	145.528	14555.5
Th-DC	156	171.804	10404.5
統計数値表による検定			正規化検定							正確検定
統計量:U	両側検定		E(U)	V(U)	連続性補正	統計量:z	両側P値	*：P<0.05 **：P<0.01		両側P値	*：P<0.05 **：P<0.01
10404.5	※ 1※ 2		12480	640371	なし	2.59362	0.00949704	**		※ 3
					あり	2.593	0.00951431	**
※1 「Th-AI」と「Th-DC」のサンプルサイズが50件を超えるため統計数値表を利用できません。
※2 同順位があるため統計数値表を利用できません。
※3 「Th-AI」と「Th-DC」のサンプルサイズの合計が20件を超えるため正確検定は出力できません。

## Sheet: AI CF FIg
度数分布とヒストグラム
BellCurve for Excel (version 3.21)
Social Survey Research Information Co., Ltd.
2021/09/14 19:23:42
ブック / シート / 範囲	S AI DC.xlsx / CF / A1:A161
設定オプション（以下6行を非表示にしています。再表示で展開します。）
データ入力範囲	A1:A161
列ごと	True
先頭行をラベルとして使用	True
空白や文字列を除いて集計する	True
自動	True
基本統計量
変 数	CF-AI
n	160
平 均	5626.01
不偏分散	8.16499e+06
標準偏差	2857.45
最小値	1000
最大値	11312
変動係数	0.507899
度数分布表			階級設定:自動
階級下限値	実測度数	相対度数	累積相対度数		ダミー
1000	18	0.1125	0.1125		0
2000	19	0.11875	0.23125
3000	20	0.125	0.35625
4000	8	0.05	0.40625
5000	10	0.0625	0.46875
6000	31	0.19375	0.6625
7000	17	0.10625	0.76875
8000	19	0.11875	0.8875
9000	13	0.08125	0.96875
10000	0	0	0.96875
11000	5	0.03125	1

[truncated: 3 more sheets: CF, DC CF Fig, CF stat]
